# Supplementary material for: Transcriptome Analysis of Arabidopsis thaliana Plants Treated with a New Compound Natolen128, Enhancing Salt Stress Tolerance
Source: Plants (Basel). 2021 May 14;10(5):978. doi: 10.3390/plants10050978 (PMC8153642; doi:10.3390/plants10050978)
Supplement: Supplementary file 1 [file plants-10-00978-s001.zip]

Archive with 3 entries (2 files):
- plants-1218322-supplementary/
- plants-1218322-supplementary/Figure S1.pdf
- plants-1218322-supplementary/Table S1-5.xlsx
