# Supplementary material for: Transcriptome Analysis of Arabidopsis thaliana Plants Treated with a New Compound Natolen128, Enhancing Salt Stress Tolerance
Source: Plants (Basel). 2021 May 14;10(5):978. doi: 10.3390/plants10050978 (PMC8153642; doi:10.3390/plants10050978)
Supplement: Supplementary file 1 [file plants-10-00978-s001.zip › plants-1218322-supplementary/Table S1-5.xlsx]

## Sheet: Sup Table 1
Sup Table 1. List of the genes that were up-regulated by Natolen128 compared with Necolen124 treatment
Gene name	AGI code	Natolen128/Necolen124 under control condition
		ratio a)	p-value	FDR
unknown protein	AT1G03610	1.09415	5.25363e-05	0.0030847
Bifunctional inhibitor/lipid-transfer protein/seed storage 2S albumin superfamily protein	AT1G05450	1.91204	9.28347e-05	0.00352346
UDP-glucosyltransferase 75B1	AT1G05560	1.41104	0.000303693	0.00459933
Uridine diphosphate glycosyltransferase 74E2	AT1G05680	1.29994	0.0192988	0.0252696
FTSH protease 8	AT1G06430	1.32844	1.15841e-05	0.00225403
unknown protein	AT1G07680	1.03801	0.0327814	0.0344286
threonine aldolase 1	AT1G08630	1.08874	0.000412476	0.00493528
galactinol synthase 3	AT1G09350	1.82407	0.000932406	0.00657441
nodulin MtN21 /EamA-like transporter family protein	AT1G09380	1.58147	0.00709043	0.014772
NAD(P)-binding Rossmann-fold superfamily protein	AT1G09500	1.54182	0.00907282	0.0166104
Glutathione S-transferase family protein	AT1G10370	1.1992	0.000256528	0.00440698
Gymnosperm-like Germin-like Protein (GLP7)	AT1G10460	1.75337	0.000533731	0.00542032
Pectin lyase-like superfamily protein	AT1G10640	1.40251	1.71611e-05	0.00225403
Plant invertase/pectin methylesterase inhibitor superfamily protein	AT1G10770	1.4169	0.000330952	0.00469475
S-locus lectin protein kinase family protein	AT1G11330	1.03348	0.000646677	0.00586408
Bifunctional inhibitor/lipid-transfer protein/seed storage 2S albumin superfamily protein	AT1G12100	1.36858	8.94365e-05	0.00352346
nucleotide binding	AT1G12805	2.62559	0.00321051	0.0104011
proline-rich family protein	AT1G12810	1.33057	1.94744e-05	0.00236693
other RNA	AT1G13448	1.06246	0.00259226	0.00943663
unknown protein	AT1G13480	1.68608	0.00425295	0.011753
indole-3-acetic acid inducible 5	AT1G15580	1.27091	0.000907063	0.00650171
cytochrome p450 72c1	AT1G17060	1.24439	8.36413e-05	0.00352346
glutathione S-transferase TAU 24	AT1G17170	1.33688	0.0279779	0.0312895
BR enhanced expression 1	AT1G18400	1.56182	0.000282844	0.00449658
unknown protein	AT1G19530	2.2231	7.82242e-05	0.00352346
NmrA-like negative transcriptional regulator family protein	AT1G19540	1.47065	3.08263e-06	0.00225403
Potential natural antisense gene, locus overlaps with AT1G20690	AT1G20691	1.19748	0.00112953	0.00692561
unknown protein; FUNCTIONS IN: molecular_function unknown; INVOLVED IN: biological_process unknown; LOCATED IN: endomembrane system; EXPRESSED IN: 19 plant structures; EXPRESSED DURING: 11 growth stages; Has 17 Blast hits to 17 proteins in 2 species: Archae - 0; Bacteria - 0; Metazoa - 0; Fungi - 0; Plants - 17; Viruses - 0; Other Eukaryotes - 0 (source: NCBI BLink).	AT1G22890	1.16947	0.000273092	0.00444089
HEAVY METAL ASSOCIATED PROTEIN 4 (HMP04)	AT1G22990	1.38222	8.73505e-05	0.00352346
LOW PHOSPHATE ROOT1 (LPR1)	AT1G23010	1.51147	0.000277321	0.00445578
conserved peptide upstream open reading frame 29	AT1G23149	1.41411	9.98595e-05	0.00358829
HXXXD-type acyl-transferase family protein	AT1G24430	2.00093	4.46407e-05	0.00297979
RING/U-box superfamily protein	AT1G24580	1.43732	0.00224798	0.00885807
unknown protein	AT1G26720	1.4927	9.53893e-05	0.00352346
expansin A10	AT1G26770	1.05288	0.000376951	0.00483515
ERF domain protein 12	AT1G28360	1.01494	0.00182069	0.00807052
unknown protein	AT1G29270	1.42243	0.000167853	0.00391598
SAUR-like auxin-responsive protein family	AT1G29430	1.00099	0.00125283	0.00715268
SAUR-like auxin-responsive protein family	AT1G29450	1.14227	0.000968241	0.00665233
SAUR-like auxin-responsive protein family	AT1G29460	1.26472	0.0018319	0.00808688
SAUR-like auxin-responsive protein family	AT1G29500	1.10079	0.00687724	0.0145689
FAD-binding Berberine family protein	AT1G30730	1.89961	0.000360101	0.00477292
LOB domain-containing protein 4	AT1G31320	1.0055	0.0017778	0.00800116
lsd one like 1	AT1G32540	1.24125	0.000292003	0.00454555
unknown protein	AT1G33055	1.46473	3.06152e-06	0.00225403
Leucine-rich repeat (LRR) family protein	AT1G33670	1.02487	3.42752e-05	0.00280741
Protein of unknown function (DUF567)	AT1G33840	1.08099	0.00921206	0.0167616
myb domain protein 93	AT1G34670	1.48777	0.00171605	0.00788497
Phosphate-responsive 1 family protein	AT1G35140	1.75844	0.0104728	0.0178629
transposable element gene	AT1G39670	1.04779	0.0168124	0.023366
Plant stearoyl-acyl-carrier-protein desaturase6 (AAD6)	AT1G43800	2.04545	1.16215e-05	0.00225403
unknown protein	AT1G49405	1.09826	0.000221005	0.00420825
D-aminoacid aminotransferase-like PLP-dependent enzymes superfamily protein	AT1G50090	1.36433	0.00392445	0.011361
FTSH protease 1	AT1G50250	1.36243	0.000133855	0.00380723
exocyst subunit exo70 family protein G2	AT1G51640	1.64159	0.000151547	0.00380723
unknown protein	AT1G53785	1.04147	0.00124776	0.00715268
cytochrome P450, family 708, subfamily A, polypeptide 1	AT1G55940	1.47275	0.000494841	0.00528811
purple acid phosphatase 6	AT1G56360	1.87417	0.00492382	0.0125304
Disease resistance protein (TIR-NBS-LRR class)	AT1G56510	1.06545	0.00129599	0.00721683
Auxin-responsive GH3 family protein	AT1G59500	2.50751	6.59864e-05	0.003293
phloem protein 2-A11	AT1G63090	1.09393	0.00152417	0.00758445
unknown protein	AT1G64405	1.37312	0.00252733	0.00929921
Polyketide cyclase/dehydrase and lipid transport superfamily protein	AT1G64720	1.14013	8.73011e-05	0.00352346
Zinc-binding dehydrogenase family protein	AT1G65560	1.11319	0.000844747	0.00638118
myb domain protein 90	AT1G66390	1.50203	0.00251608	0.00928956
Cytochrome P450 superfamily protein	AT1G66540	1.07187	0.000700314	0.00596972
LOB domain-containing protein 40	AT1G67100	2.55787	0.00790278	0.0155713
Pectate lyase family protein	AT1G67750	1.00506	0.000484773	0.00527767
basic helix-loop-helix (bHLH) DNA-binding superfamily protein	AT1G68240	1.98786	0.00959689	0.0171287
Peroxidase superfamily protein	AT1G68850	1.55308	0.00125202	0.00715268
thioredoxin H-type 8	AT1G69880	2.22394	0.000709234	0.00599512
basic helix-loop-helix (bHLH) DNA-binding superfamily protein	AT1G72210	1.99142	9.6202e-06	0.00225403
Integrase-type DNA-binding superfamily protein	AT1G72360	1.78918	0.000338132	0.00469475
SAUR-like auxin-responsive protein family	AT1G72430	1.35988	0.000101451	0.00362066
Core-2/I-branching beta-1,6-N-acetylglucosaminyltransferase family protein	AT1G73810	2.09864	0.000491076	0.00528811
cytochrome P450, family 78, subfamily A, polypeptide 10	AT1G74110	1.59991	0.000196615	0.00410415
GDSL-like Lipase/Acylhydrolase superfamily protein	AT1G74460	1.08523	0.0101264	0.0175259
SHI-related sequence 5	AT1G75520	1.60794	3.58229e-05	0.00284185
Chlorophyll A-B binding family protein	AT1G76570	1.30422	0.00284181	0.00984072
unknown protein	AT1G76610	1.89216	0.00150445	0.00754155
calmodulin-like 38	AT1G76650	2.19087	0.000141722	0.00380723
unknown protein	AT1G77525	1.29009	0.00455491	0.0121114
SOUL heme-binding family protein	AT1G78460	1.20467	0.000127048	0.00380723
Encodes a root meristem growth factor (RGF). Belongs to a family of functionally redundant homologous peptides that are secreted, tyrosine-sulfated, and expressed mainly in the stem cell area and the innermost layer of central columella cells. RGFs are required for maintenance of the root stem cell niche and transit amplifying cell proliferation. Members of this family include: At5g60810 (RGF1), …	AT2G03830	1.03455	0.000445527	0.00515221
ABC-2 type transporter family protein	AT2G13610	1.1504	0.00737262	0.0150434
wound-responsive protein-related	AT2G14070	2.18566	0.00100946	0.0067556
AGAMOUS-like 44	AT2G14210	1.12088	0.00387378	0.0112881
Expressed protein	AT2G14247	3.23844	0.000795557	0.00626543
Auxin-responsive GH3 family protein	AT2G14960	1.92123	2.37415e-05	0.00259282
other RNA	AT2G15128	1.51044	0.000688554	0.00594188
hemoglobin/phytoglobin1	AT2G16060	2.41457	5.00151e-05	0.00303944
F-box family protein with a domain of unknown function (DUF295)	AT2G17036	1.10719	0.0008502	0.00638118
Rhodanese/Cell cycle control phosphatase superfamily protein	AT2G17850	5.23678	0.00244997	0.00916278
SHI-related sequence 4	AT2G18120	1.19256	0.000524551	0.00538299
Peroxidase superfamily protein	AT2G18150	1.43163	0.0030341	0.0101606
Bifunctional inhibitor/lipid-transfer protein/seed storage 2S albumin superfamily protein	AT2G18370	1.27001	0.00156269	0.00764397
ACC oxidase 1 (ACO1)	AT2G19590	1.6456	0.00463316	0.0121622
CAP (Cysteine-rich secretory proteins, Antigen 5, and Pathogenesis-related 1 protein) superfamily protein	AT2G19970	3.00759	6.8479e-05	0.00335081
pathogenesis-related protein-1-like	AT2G19990	3.93628	1.66701e-05	0.00225403
Homeodomain-like superfamily protein	AT2G21650	1.02555	0.0057646	0.0133632
Acyl-CoA N-acyltransferases (NAT) superfamily protein	AT2G23060	3.27264	4.22136e-05	0.00297291
Auxin-responsive GH3 family protein	AT2G23170	1.28441	4.18022e-05	0.00297171
GDSL-like Lipase/Acylhydrolase superfamily protein	AT2G23540	1.18536	0.0114702	0.0188555
methyl esterase 8	AT2G23590	1.02137	0.0106992	0.0181096
NAD(P)-binding Rossmann-fold superfamily protein	AT2G23910	1.45346	0.00700223	0.014702
NAC domain containing protein 38	AT2G24430	1.50353	0.00131745	0.00724649
PYR1-like 2	AT2G26040	1.70536	0.000409294	0.00493528
RING/U-box protein with C6HC-type zinc finger	AT2G26130	1.4643	0.000128279	0.00380723
3-ketoacyl-CoA synthase 12	AT2G28630	1.36632	0.00170038	0.00787612
unknown protein	AT2G28690	1.16462	0.00217705	0.00872617
glutathione S-transferase tau 4	AT2G29460	1.50903	0.00125294	0.00715268
Aquaporin-like superfamily protein	AT2G29870	3.75999	0.000135747	0.00380723
fatty acid desaturase 3	AT2G29980	1.10207	0.000843402	0.00638118
DROUGHT TOLERANCE REPRESSOR (DOR)	AT2G31470	1.23836	0.00270582	0.0096307
pseudogene of 3'-5' exonuclease domain-containing protein	AT2G32490	1.06733	0.00259507	0.00943663
cellulose synthase-like B1	AT2G32610	1.31138	0.000400936	0.00493528
NOD26-like intrinsic protein 2;1	AT2G34390	3.37142	4.6661e-05	0.00297979
unknown protein	AT2G34655	1.66166	0.000210939	0.00418977
Peroxidase superfamily protein	AT2G35380	1.20372	0.00537962	0.0130223
ABC-2 type transporter family protein	AT2G37360	1.20593	0.000696413	0.00594993
NAD(P)-linked oxidoreductase superfamily protein	AT2G37770	1.23431	0.000848801	0.00638118
glycerol-3-phosphate acyltransferase 6	AT2G38110	1.25959	0.00314914	0.010331
Peroxidase superfamily protein	AT2G38390	1.82778	3.0276e-05	0.00273016
unknown protein	AT2G39370	1.42497	0.000279252	0.00446775
PYR1-like 6	AT2G40330	1.11761	0.00425931	0.011753
Integrase-type DNA-binding superfamily protein	AT2G40340	1.26173	0.000869847	0.00641366
laccase 5	AT2G40370	1.08587	0.0080166	0.0156718
transcription regulators	AT2G40435	1.17984	0.0061661	0.0137842
unknown protein	AT2G41230	1.60087	0.00353184	0.01081
polygalacturonase abscission zone A. thaliana	AT2G41850	2.03966	6.93095e-05	0.00336957
Pectin lyase-like superfamily protein	AT2G43860	1.76682	0.000263899	0.00440698
LOB domain-containing protein 19	AT2G45410	1.48781	0.000987426	0.00669135
cytochrome P450, family 76, subfamily C, polypeptide 2	AT2G45570	1.72586	0.000232012	0.00427465
Phosphatidylinositol N-acetyglucosaminlytransferase subunit P-related	AT2G45900	1.63978	8.896e-05	0.00352346
unknown protein	AT2G47200	1.30076	0.012322	0.0196515
WRKY DNA-binding protein 23	AT2G47260	1.75323	8.97139e-05	0.00352346
Hypoxia Responsive ERF2 (HRE2)	AT2G47520	2.57758	0.000271687	0.00444089
RING/U-box superfamily protein	AT2G47560	1.19476	0.00105357	0.00684562
unknown protein	AT2G47720	1.62619	4.52846e-05	0.00297979
Phototropic-responsive NPH3 family protein	AT2G47860	1.01286	2.67929e-05	0.00265656
Protein kinase superfamily protein	AT3G01490	1.62491	4.93132e-06	0.00225403
unknown protein	AT3G01870	1.58679	0.00100875	0.0067556
ROTUNDIFOLIA like 19	AT3G02493	2.0531	0.000149835	0.00380723
LOB domain-containing protein 41 (LBD41)	AT3G02550	3.52411	0.000305885	0.00459933
GAST1 protein homolog 5 (GASA5)	AT3G02885	1.6227	0.00860882	0.0161555
unknown protein	AT3G03020	1.71435	0.000345214	0.00473239
Adenine nucleotide alpha hydrolases-like superfamily protein	AT3G03270	1.62564	1.24397e-05	0.00225403
SAUR-like auxin-responsive protein family	AT3G03830	1.36878	0.0112801	0.0186879
plasmodesmata-located protein 4	AT3G04370	1.1243	0.0150785	0.0219437
receptor like protein 31	AT3G05370	1.31589	0.00124944	0.00715268
Expressed protein	AT3G06435	2.24653	4.65493e-05	0.00297979
Exostosin family protein	AT3G07620	1.19494	0.00154202	0.00762965
Protein kinase superfamily protein	AT3G07700	1.53036	0.000132202	0.00380723
unknown protein	AT3G09280	1.53644	0.000147701	0.00380723
sequence-specific DNA binding transcription factors	AT3G10040	3.10581	0.000485011	0.00527767
methyl esterase 17	AT3G10870	2.45906	0.000174787	0.00394132
glycerol-3-phosphate acyltransferase 5	AT3G11430	1.16958	0.00374388	0.0111221
Adenine nucleotide alpha hydrolases-like superfamily protein	AT3G11930	1.03038	0.000498328	0.00528811
myb domain protein 67	AT3G12720	1.03996	0.0135819	0.0207389
ROTUNDIFOLIA like 10	AT3G14362	1.68757	0.000128529	0.00380723
expansin 12	AT3G15370	1.71225	0.0228794	0.0277693
indole-3-acetic acid inducible 19	AT3G15540	1.5451	1.7349e-05	0.00225403
NAC domain containing protein 58	AT3G18400	1.05592	2.16145e-05	0.00246783
unknown protein	AT3G19200	1.00972	0.00230406	0.00889917
Haloacid dehalogenase-like hydrolase (HAD) superfamily protein	AT3G19595	1.62185	0.00190093	0.00820887
Protein of unknown function (DUF1005)	AT3G19680	1.26413	0.00040911	0.00493528
Phototropic-responsive NPH3 family protein	AT3G19850	1.40062	0.00059599	0.00565335
RING/U-box superfamily protein	AT3G20395	4.42224	0.000207487	0.00418055
F-box associated ubiquitination effector family protein	AT3G20400	1.15339	0.000263997	0.00440698
glycine-rich protein 5	AT3G20470	1.59283	0.00078698	0.00623924
Receptor-like protein kinase-related family protein	AT3G22060	1.78029	0.00213045	0.00865225
basic helix-loop-helix (bHLH) DNA-binding superfamily protein	AT3G22100	1.04618	0.00533508	0.0129728
unknown protein	AT3G22550	1.20273	0.000282526	0.00449658
cupin family protein	AT3G22640	1.61937	0.000536933	0.00542032
Ethylene receptor 2 (ETR2)	AT3G23150	1.41935	0.000384297	0.00486039
Protein kinase superfamily protein	AT3G24190	1.18456	6.40711e-05	0.00328984
Galactose oxidase/kelch repeat superfamily protein	AT3G27220	1.92628	0.00120717	0.00709568
unknown protein	AT3G27770	1.30252	1.18304e-05	0.00225403
transposable element gene	AT3G28160	1.1149	5.1683e-05	0.0030847
pseudogene of short-chain dehydrogenase/reductase (SDR) family	AT3G29252	1.15688	0.0140615	0.0211367
Terpenoid cyclases/Protein prenyltransferases superfamily protein	AT3G29410	1.22156	0.000744407	0.00607255
transposable element gene	AT3G29798	1.19179	3.26629e-05	0.00280741
B12D protein	AT3G29970	2.54985	0.00420294	0.0116912
RING/U-box superfamily protein	AT3G30460	1.08886	0.00962474	0.0171321
sucrose synthase 4	AT3G43190	1.62436	0.0130117	0.0202625
fatty acid reductase 4	AT3G44540	1.81178	0.000806243	0.0063089
Cysteine/Histidine-rich C1 domain family protein	AT3G46800	1.55454	1.57531e-05	0.00225403
similar to RCD one 4	AT3G47720	1.94113	0.0208555	0.0263731
RPM1-interacting protein 4 (RIN4) family protein	AT3G48450	1.28358	0.00545093	0.0130814
IQ-domain 15	AT3G49380	1.00487	0.000350542	0.00474711
1-aminocyclopropane-1-carboxylate synthase 9	AT3G49700	2.04779	0.000169933	0.00393444
methyl esterase 10	AT3G50440	1.75891	4.62497e-05	0.00297979
homolog of RPW8 2	AT3G50460	1.32276	0.00259724	0.00943663
unknown protein	AT3G51410	1.20342	0.00031117	0.00460674
ABC-2 type transporter family protein	AT3G53510	1.46114	0.000975604	0.00667123
unknown protein	AT3G56290	1.49893	0.000552803	0.00547393
lateral organ boundaries-domain 29	AT3G58190	3.35955	1.47685e-05	0.00225403
Domain of unknown function (DUF26)	AT3G58310	1.57086	0.0149688	0.0218559
Bifunctional inhibitor/lipid-transfer protein/seed storage 2S albumin superfamily protein	AT3G58550	1.24326	0.00110492	0.00691768
Putative endonuclease or glycosyl hydrolase	AT3G60940	1.37142	0.00053912	0.00542032
2-oxoglutarate (2OG) and Fe(II)-dependent oxygenase superfamily protein	AT3G61400	1.37607	0.0192367	0.02523
cytokinin response factor 6	AT3G61630	1.25549	0.00514421	0.0127724
unknown protein	AT3G62730	1.82931	6.15051e-05	0.00328984
defensin-related	AT3G63360	1.3223	0.00526308	0.0129186
Plant invertase/pectin methylesterase inhibitor superfamily protein	AT4G00080	1.09569	0.000252903	0.00440698
DNA-binding storekeeper protein-related transcriptional regulator	AT4G00390	1.01528	0.000314116	0.00461409
GDSL-like Lipase/Acylhydrolase superfamily protein	AT4G01130	1.13421	0.000170049	0.00393444
unknown protein	AT4G01360	1.81132	0.000363887	0.00477292
unknown protein	AT4G02170	1.69501	0.000317079	0.00462906
unknown protein	AT4G04730	1.60441	0.000148379	0.00380723
RNI-like superfamily protein	AT4G05470	1.10105	0.000495504	0.00528811
Peroxidase superfamily protein	AT4G08780	1.11862	0.000216786	0.00420442
P-loop containing nucleoside triphosphate hydrolases superfamily protein	AT4G09940	1.5298	0.000192091	0.00405464
pfkB-like carbohydrate kinase family protein	AT4G10260	1.79779	0.000322777	0.0046348
Wound-responsive family protein	AT4G10265	3.42643	0.000360259	0.00477292
Wound-responsive family protein	AT4G10270	3.46371	4.59531e-05	0.00297979
Auxin-Induced in Root cultures 1	AT4G12550	2.18905	0.0031933	0.0103882
SAUR-like auxin-responsive protein family	AT4G13790	1.26449	0.00128893	0.00720003
indole-3-acetic acid inducible 14	AT4G14550	1.02164	7.14193e-05	0.00342791
indole-3-acetic acid inducible	AT4G14560	1.30378	2.57811e-05	0.0026314
Chlorophyll A-B binding family protein	AT4G14690	1.03612	0.00028548	0.00451317
Cysteine/Histidine-rich C1 domain family protein	AT4G14980	1.41433	0.000400842	0.00493528
Bifunctional inhibitor/lipid-transfer protein/seed storage 2S albumin superfamily protein	AT4G15160	1.74116	3.11582e-05	0.00273016
UDP-Glycosyltransferase superfamily protein	AT4G15490	2.3104	7.93439e-06	0.00225403
unknown protein	AT4G16240	1.15392	0.000258096	0.00440698
methyl esterase 16	AT4G16690	1.33088	0.000842916	0.00638118
unknown protein	AT4G17670	1.61294	0.000337844	0.00469475
purine permease 7	AT4G18197	1.05225	0.00467633	0.012206
glycine-rich cell wall protein-related	AT4G18280	1.26809	0.000400322	0.00493528
unknown protein	AT4G19980	1.30552	0.00109091	0.00688305
unknown protein	AT4G20390	1.26339	0.00880506	0.0163627
gibberellin 2-oxidase 8	AT4G21200	1.40926	0.00108321	0.00685487
SCR-like 26	AT4G22105	2.00813	8.01133e-05	0.00352346
Bifunctional inhibitor/lipid-transfer protein/seed storage 2S albumin superfamily protein	AT4G22610	1.14656	0.0491643	0.0443316
SAUR-like auxin-responsive protein family	AT4G22620	1.20931	0.00087833	0.00642376
cytochrome P450, family 706, subfamily A, polypeptide 1	AT4G22690	1.14573	0.00882106	0.0163803
ACT domain repeat 7	AT4G22780	1.74576	1.19946e-05	0.00225403
trehalase 1	AT4G24040	1.41646	0.00193258	0.00828607
unknown protein	AT4G24110	3.31586	8.36933e-05	0.00352346
alpha/beta-Hydrolases superfamily protein	AT4G24140	1.03271	0.0145303	0.0214608
2-oxoglutarate (2OG) and Fe(II)-dependent oxygenase superfamily protein	AT4G25420	1.53966	0.000118947	0.00380723
beta-hydroxylase 1	AT4G25700	1.31222	0.000571205	0.00556115
plant intracellular ras group-related LRR 8	AT4G26050	2.66581	0.000829362	0.00636413
phosphofructokinase 3	AT4G26270	1.00471	0.000730312	0.00605422
S-adenosyl-L-methionine-dependent methyltransferases superfamily protein	AT4G26460	1.8285	0.000641884	0.00583466
Auxin-responsive GH3 family protein	AT4G27260	1.95251	6.59466e-06	0.00225403
Aluminium induced protein with YGL and LRDR motifs	AT4G27450	2.77407	0.000570498	0.00556115
low-molecular-weight cysteine-rich 25	AT4G29305	1.51493	0.00327802	0.0104741
unknown protein	AT4G29310	1.50987	1.58588e-05	0.00225403
GDSL-like Lipase/Acylhydrolase superfamily protein	AT4G30140	3.22098	0.000226262	0.00423078
xyloglucan endotransglucosylase/hydrolase 24	AT4G30270	1.21328	0.000305681	0.00459933
Barwin-related endoglucanase	AT4G30380	1.33755	0.000209623	0.00418977
ABC1-LIKE KINASE 1 (ABC1K1)	AT4G31390	1.76733	0.000579694	0.00560039
GLUTATHIONE PEROXIDASE 7 (GPX7)	AT4G31870	1.92081	0.000648596	0.00586736
ArfGap/RecO-like zinc finger domain-containing protein	AT4G32630	1.41686	0.000745417	0.00607255
hemoglobin/phytoglobin3	AT4G32690	1.15248	6.34434e-05	0.00328984
tocopherol cyclase, chloroplast / vitamin E deficient 1 (VTE1) / sucrose export defective 1 (SXD1)	AT4G32770	1.36074	0.000360708	0.00477292
pyruvate decarboxylase (PDC1)	AT4G33070	2.32442	0.000122479	0.00380723
WOUND-INDUCED POLYPEPTIDE 5 (WIP5)	AT4G33560	3.15864	0.00227356	0.00887234
F-box family protein	AT4G34550	2.66598	0.00164171	0.0078002
unknown protein	AT4G35210	1.08084	0.00165368	0.00781957
SAUR-like auxin-responsive protein family	AT4G36110	1.72896	5.5529e-05	0.00315233
Peroxidase superfamily protein	AT4G36430	1.42345	0.00533969	0.0129756
alpha/beta-Hydrolases superfamily protein	AT4G36530	1.05786	6.43205e-05	0.00328984
unknown protein	AT4G37290	1.05277	1.59662e-05	0.00225403
unknown protein	AT4G37295	1.59304	0.000183675	0.00395454
Auxin-responsive GH3 family protein	AT4G37390	2.50502	4.59955e-05	0.00297979
squalene epoxidase 3	AT4G37760	1.19559	0.000470352	0.00524879
unknown protein	AT4G37900	1.28425	0.00130103	0.00722475
hydroxyproline-rich glycoprotein family protein	AT4G38080	1.27448	0.00906188	0.0165944
SAUR-like auxin-responsive protein family	AT4G38825	1.85322	0.00416983	0.0116464
SAUR-like auxin-responsive protein family	AT4G38850	1.49325	0.000332738	0.00469475
cytochrome P450, family 96, subfamily A, polypeptide 9	AT4G39480	1.30421	0.000370022	0.00479916
unknown protein	AT4G39675	1.44126	0.00742972	0.0150717
VQ motif-containing protein	AT4G39720	1.22568	0.00401481	0.0114511
Bifunctional inhibitor/lipid-transfer protein/seed storage 2S albumin superfamily protein	AT5G01870	1.51802	0.000222456	0.00420825
far-red-elongated hypocotyl1-like	AT5G02200	1.13877	0.00108171	0.00685487
WUSCHEL related homeobox 7	AT5G05770	1.67193	0.00152278	0.00758445
WCRKC thioredoxin 1	AT5G06690	1.01738	0.015339	0.0221686
hydroxyproline-rich glycoprotein family protein	AT5G09480	1.462	0.00681697	0.014503
unknown protein	AT5G10040	2.76349	0.00433853	0.0118412
Peroxidase superfamily protein	AT5G14130	1.16384	0.00720572	0.0148887
Pectin lyase-like superfamily protein	AT5G14650	2.80053	0.000503205	0.00530056
Plant cysteine oxidase 1 (PCO1)	AT5G15120	2.65462	0.000595102	0.00565335
ROTUNDIFOLIA like 18	AT5G16023	1.00617	0.00341576	0.0106714
SAUR-like auxin-responsive protein family	AT5G18010	1.44558	0.00480735	0.0123697
SAUR-like auxin-responsive protein family	AT5G18050	1.1517	0.0367631	0.0369471
SAUR-like auxin-responsive protein family	AT5G18080	1.28621	0.00656062	0.0142022
Aluminium induced protein with YGL and LRDR motifs	AT5G19140	1.30299	1.39811e-07	0.00105355
ABC-2 type transporter family protein	AT5G19410	1.16349	0.0185418	0.0247204
zinc knuckle (CCHC-type) family protein	AT5G20220	1.07557	0.000447208	0.00515221
SAUR-like auxin-responsive protein family	AT5G20820	1.1669	0.0178775	0.0242475
nitrilase 4	AT5G22300	1.88678	0.000385063	0.00486039
Pollen Ole e 1 allergen and extensin family protein	AT5G22430	3.64112	6.79624e-05	0.00334727
sugar transporter 11	AT5G23270	1.87211	0.000163947	0.00388499
Mitochondrial substrate carrier family protein	AT5G26200	1.17956	3.51588e-05	0.00284185
transposable element gene	AT5G31770	1.05189	0.0371086	0.0371754
P-loop containing nucleoside triphosphate hydrolases superfamily protein	AT5G35970	1.05164	0.00204685	0.00851688
SGNH hydrolase-type esterase superfamily protein	AT5G37690	1.36346	0.0158404	0.0226121
Plant cysteine oxidase 2 (PCO2)	AT5G39890	3.24521	0.000116312	0.00380723
lysine histidine transporter 1	AT5G40780	1.25541	0.00128477	0.00719808
SAUR-like auxin-responsive protein family	AT5G42410	1.26687	0.0024824	0.00922851
cold regulated gene 27	AT5G42900	1.21238	0.000667898	0.00587963
P-loop containing nucleoside triphosphate hydrolases superfamily protein	AT5G43690	1.11895	0.0102834	0.0176785
unknown protein	AT5G44550	1.23948	0.0219718	0.0270848
Haloacid dehalogenase-like hydrolase (HAD) superfamily protein	AT5G44730	1.13869	0.00127707	0.00718589
respiratory burst oxidase homologue D	AT5G47910	1.17985	0.000398416	0.00493528
Eukaryotic aspartyl protease family protein	AT5G48430	1.24878	0.00425742	0.011753
Putative lipid-transfer protein (DIR1)	AT5G48485	1.10467	0.00643783	0.0141045
Protein of unknown function (DUF581)	AT5G49120	1.20632	0.00119956	0.00707418
Xanthine/uracil permease family protein	AT5G50300	1.24243	0.000267614	0.00443212
beta-carotene hydroxylase 2	AT5G52570	1.04391	0.0055277	0.0131692
ABC-2 type transporter family protein	AT5G52860	1.51328	0.000249935	0.00440698
UDP-glucose:flavonoid 3-o-glucosyltransferase	AT5G54060	1.13306	0.00287306	0.00991114
B-box type zinc finger family protein	AT5G54470	1.21863	2.5499e-05	0.0026314
pinoid-binding protein 1	AT5G54490	1.13139	3.8707e-05	0.00285959
Auxin-responsive GH3 family protein	AT5G54510	1.30622	2.91327e-05	0.00273016
pyruvate decarboxylase-2	AT5G54960	1.16514	0.000254048	0.00440698
unknown protein	AT5G55570	1.75611	0.00352734	0.0108069
cytokinin oxidase 3	AT5G56970	1.15545	0.000865498	0.00640038
cytochrome P450, family 86, subfamily A, polypeptide 1	AT5G58860	1.4695	0.0084506	0.0160241
Protein of unknown function (DUF1635)	AT5G59760	1.38096	0.000144419	0.00380723
pyridoxine biosynthesis 2	AT5G60540	1.08194	9.7126e-06	0.00225403
Embryo-specific protein 3, (ATS3)	AT5G62210	1.04114	0.000702171	0.00597204
HXXXD-type acyl-transferase family protein	AT5G63560	1.27855	6.34751e-05	0.00328984
Inositol monophosphatase family protein	AT5G64000	1.36665	0.00324405	0.0104338
Peroxidase superfamily protein	AT5G64120	1.05152	0.00675896	0.0144489
basic helix-loop-helix (bHLH) DNA-binding superfamily protein	AT5G65320	1.65945	0.00105368	0.00684562
beta HLH protein 93	AT5G65640	1.18417	0.000157955	0.00386453
unknown protein	AT5G67550	1.56482	0.00136719	0.00734053
a) The values represent the log 2 ratio (plants treated with Natolen128 for 24 h/plants treated with Necolen124 for 24 h).

## Sheet: Sup Table2
Sup Table 2. List of the genes that were down-regulated by Natolen128 compared with Necolen124 treatment under control condition
Gene name	AGI code	Natolen128/Necolen124
		ratio a)	p-value	FDR
cellulase 2	AT1G02800	-1.03609	0.00950167	0.0170477
breast cancer associated RING 1	AT1G04020	-1.05779	0.00057957	0.00560039
Pectin lyase-like superfamily protein	AT1G05650	-1.73203	0.0006771	0.00591915
Pectin lyase-like superfamily protein	AT1G05660	-1.59489	0.00172041	0.00789536
Fatty acid desaturase family protein	AT1G06120	-1.23805	0.00649255	0.0141442
CCT motif family protein	AT1G07050	-1.50659	0.00211919	0.00865071
HSP20-like chaperones superfamily protein	AT1G07400	-1.17996	0.0443361	0.0414798
highly ABA-induced PP2C gene 2	AT1G07430	-2.1362	0.000930062	0.00657441
Expressed protein	AT1G07985	-1.01891	0.0126774	0.0199707
calreticulin 1b	AT1G09210	-1.0655	8.60219e-06	0.00225403
cytochrome P450, family 77, subfamily B, polypeptide 1	AT1G11600	-1.13657	0.000653044	0.00586873
unknown protein	AT1G15610	-1.01767	0.0144522	0.0214084
laccase 1	AT1G18140	-1.09049	0.00246118	0.0091922
isochorismate synthase 2	AT1G18870	-1.10903	0.0171725	0.02367
RmlC-like cupins superfamily protein	AT1G18980	-1.16162	0.00135736	0.00732425
cytochrome P450, family 722, subfamily A, polypeptide 1	AT1G19630	-1.14608	0.000173599	0.00394132
glyoxal oxidase-related protein	AT1G19900	-1.41146	0.0016646	0.00783977
translocase inner membrane subunit 17-1	AT1G20350	-1.30253	0.00247206	0.00921292
Auxin-responsive GH3 family protein	AT1G23160	-1.29944	0.0415954	0.039863
salt tolerance zinc finger	AT1G27730	-1.49474	0.000570916	0.00556115
alpha/beta-Hydrolases superfamily protein	AT1G30370	-1.42004	0.0046924	0.0122182
TRAM, LAG1 and CLN8 (TLC) lipid-sensing domain containing protein	AT1G45010	-1.03334	7.35577e-05	0.00348614
gibberellin 2-oxidase 7	AT1G50960	-3.46081	0.000140242	0.00380723
lysophosphatidyl acyltransferase 3	AT1G51260	-1.16533	0.0164294	0.0230806
Major facilitator superfamily protein	AT1G52190	-1.21462	0.00305406	0.0101752
TSK-associating protein 1	AT1G52410	-1.4262	0.00237514	0.00902567
Stigma-specific Stig1 family protein	AT1G53130	-1.09828	0.00769212	0.015367
epithiospecifier protein	AT1G54040	-1.38305	0.0098886	0.0173123
galactinol synthase 2	AT1G56600	-1.87113	0.000430789	0.0050521
TRAF-like family protein	AT1G58270	-1.52261	0.00240068	0.00906334
heme oxygenase 4	AT1G58300	-1.03657	0.00495574	0.0125696
GDSL-like Lipase/Acylhydrolase superfamily protein	AT1G58725	-1.23384	0.000544381	0.00542619
GDSL-like Lipase/Acylhydrolase superfamily protein	AT1G59030	-1.24812	0.00581544	0.0133865
ARM repeat superfamily protein	AT1G60190	-1.16432	0.00695993	0.014654
serine carboxypeptidase-like 32	AT1G61130	-1.68159	0.000391695	0.00491938
acyl activating enzyme 12	AT1G65890	-1.18009	8.96924e-05	0.00352346
myb domain protein 20	AT1G66230	-1.17272	0.00459631	0.0121358
cytochrome P450, family 735, subfamily A, polypeptide 2	AT1G67110	-1.09118	0.0117211	0.0190684
alpha/beta-Hydrolases superfamily protein	AT1G68620	-1.11733	0.0180869	0.0243861
ABI five binding protein	AT1G69260	-1.2617	0.00195058	0.00830455
nodulin MtN21 /EamA-like transporter family protein	AT1G70260	-1.42309	0.00377084	0.0111536
Plant invertase/pectin methylesterase inhibitor superfamily protein	AT1G70720	-1.467	3.78828e-05	0.00285959
Major facilitator superfamily protein	AT1G72140	-1.00986	0.0392244	0.0384328
drought-repressed 4	AT1G73330	-1.67118	0.00415488	0.0116347
alpha/beta-Hydrolases superfamily protein	AT1G73480	-1.0374	0.00528529	0.0129335
unknown protein	AT1G76960	-1.28512	0.00166025	0.00782984
nine-cis-epoxycarotenoid dioxygenase 9	AT1G78390	-1.4325	0.00777977	0.0154438
WRKY DNA-binding protein 40	AT1G80840	-1.0425	0.00738477	0.0150502
MLP-like protein 328	AT2G01520	-2.10227	0.00921662	0.0167637
MD-2-related lipid recognition domain-containing protein	AT2G16005	-1.89435	0.0322706	0.0341167
Encodes a defensin-like (DEFL) family protein.	AT2G16367	-1.81703	0.00529476	0.0129335
xyloglucan endotransglucosylase/hydrolase 21	AT2G18800	-1.35326	0.00201126	0.00843306
Integrase-type DNA-binding superfamily protein	AT2G20880	-1.60137	0.000947278	0.00661269
Integrase-type DNA-binding superfamily protein	AT2G22200	-1.06558	0.00265737	0.00955834
methyl esterase 1	AT2G23620	-1.11535	0.00155338	0.00763572
HXXXD-type acyl-transferase family protein	AT2G25150	-1.46667	0.0017338	0.00792787
unknown protein	AT2G25510	-1.60077	0.00982463	0.0172774
Protein of unknown function (DUF1645)	AT2G26530	-1.04473	0.0107284	0.018142
Ran BP2/NZF zinc finger-like superfamily protein	AT2G26695	-1.94262	0.000120525	0.00380723
Exostosin family protein	AT2G28110	-1.0383	0.00668482	0.0143392
Cysteine/Histidine-rich C1 domain family protein	AT2G28270	-1.98093	0.00522218	0.0128811
cytochrome P450, family 710, subfamily A, polypeptide 3	AT2G28850	-1.18967	0.0322629	0.0341167
cytochrome P450, family 710, subfamily A, polypeptide 4	AT2G28860	-1.39463	0.0409896	0.0395086
HSP20-like chaperones superfamily protein	AT2G29500	-1.20787	0.0426124	0.0404644
YUCCA 7	AT2G33230	-1.34249	0.00429622	0.0117939
Nodulin-like / Major Facilitator Superfamily protein	AT2G34350	-1.89722	0.00690389	0.0145849
cytochrome P450, family 710, subfamily A, polypeptide 1	AT2G34500	-1.30941	0.00183716	0.00809506
SAUR-like auxin-responsive protein family	AT2G37030	-1.66357	0.00234203	0.00897955
Barwin-like endoglucanases superfamily protein	AT2G37640	-1.25483	0.000171213	0.00393444
Bifunctional inhibitor/lipid-transfer protein/seed storage 2S albumin superfamily protein	AT2G37870	-2.90964	0.00275379	0.00969686
WRKY DNA-binding protein 33	AT2G38470	-1.09742	0.00357203	0.0108877
HAD superfamily, subfamily IIIB acid phosphatase	AT2G38600	-1.3661	0.00622049	0.013835
annexin 4	AT2G38750	-1.32045	0.000360303	0.00477292
annexin 3	AT2G38760	-1.18715	0.00119794	0.00707418
hydroxyproline-rich glycoprotein family protein	AT2G39050	-1.04639	0.00648377	0.0141386
receptor like protein 29	AT2G42800	-1.13917	0.00396225	0.0114001
GDSL-like Lipase/Acylhydrolase superfamily protein	AT2G42990	-1.37747	0.000162699	0.00388499
Galactose oxidase/kelch repeat superfamily protein	AT2G44130	-1.22777	0.000600168	0.00565335
ethylene-responsive element binding factor 13	AT2G44840	-1.29001	0.0189382	0.0250192
homeobox 7	AT2G46680	-1.23836	0.0031516	0.0103346
TSPO(outer membrane tryptophan-rich sensory protein)-related	AT2G47770	-1.30005	0.0144821	0.021427
Peroxidase superfamily protein	AT3G01190	-1.00174	0.0211391	0.0265319
Disease resistance protein (TIR-NBS class)	AT3G04210	-1.46072	0.0181653	0.0244232
Li-tolerant lipase 1	AT3G04290	-1.43952	0.00146982	0.00749044
alpha/beta-Hydrolases superfamily protein	AT3G05600	-1.33363	0.000179442	0.00394132
Low temperature and salt responsive protein family	AT3G05890	-1.05858	0.000908525	0.00650171
unknown protein	AT3G06545	-1.17951	0.0101004	0.017505
Thymidine kinase	AT3G07800	-1.31637	0.00021143	0.00418977
PYRIMIDINE 4	AT3G08860	-1.78012	0.0383298	0.0379156
heat shock protein 70	AT3G12580	-1.42987	0.00370372	0.0110767
unknown protein	AT3G13130	-3.56197	0.000486058	0.00527767
nine-cis-epoxycarotenoid dioxygenase 3	AT3G14440	-1.90911	0.0015693	0.00765252
Late embryogenesis abundant protein (LEA) family protein	AT3G15670	-1.06006	0.0331214	0.0346264
sulfate transporter 3;4	AT3G15990	-1.22432	0.00252587	0.00929921
nitrile specifier protein 3	AT3G16390	-1.47646	0.00280168	0.00977415
pseudogene, glycine-rich protein	AT3G17110	-1.42578	0.00581301	0.0133865
conserved peptide upstream open reading frame 30	AT3G17998	-1.27154	0.000521113	0.00538299
S-adenosyl-L-methionine-dependent methyltransferases superfamily protein	AT3G18000	-1.26739	0.000446004	0.00515221
snoRNA	AT3G21805	-1.02177	0.00029112	0.00454555
UDP-Glycosyltransferase superfamily protein	AT3G22250	-1.30754	0.00706649	0.0147629
xyloglucan endotransglucosylase/hydrolase 16	AT3G23730	-1.00514	0.000356107	0.00477292
inflorescence deficient in abscission (IDA)-like 1	AT3G25655	-1.26981	0.00936654	0.0169039
other RNA	AT3G27884	-1.24675	0.0195962	0.0254702
Calcium-binding EF-hand family protein	AT3G29000	-1.25603	0.00902789	0.0165767
ralf-like 27	AT3G29780	-1.05813	0.00375519	0.0111285
Terpenoid cyclases/Protein prenyltransferases superfamily protein	AT3G32030	-1.00732	0.0255093	0.0296635
Major facilitator superfamily protein	AT3G45680	-1.26198	0.00168175	0.00785211
Leucine-rich repeat protein kinase family protein	AT3G46400	-1.18806	0.00375821	0.0111285
UDP-Glycosyltransferase superfamily protein	AT3G46700	-1.04191	0.00648433	0.0141386
DUTP-PYROPHOSPHATASE-LIKE 1	AT3G46940	-1.01162	0.000664467	0.00587689
response to low sulfur 3	AT3G49570	-1.07722	0.000958983	0.00662977
response to low sulfur 1	AT3G49580	-1.57465	0.00986263	0.0172998
2-oxoglutarate (2OG) and Fe(II)-dependent oxygenase superfamily protein	AT3G49620	-1.39084	0.0012691	0.00718589
calmodulin-like 41	AT3G50770	-1.74456	0.00417568	0.0116563
NAD(P)-binding Rossmann-fold superfamily protein	AT3G51680	-1.17587	0.00106917	0.00684562
ATPase, AAA-type, CDC48 protein	AT3G53230	-1.1533	0.00095454	0.00661361
SAUR-like auxin-responsive protein family	AT3G53250	-1.66042	0.000293163	0.00454555
Transmembrane amino acid transporter family protein	AT3G54830	-1.02534	0.00024042	0.00435892
white-brown complex homolog 19	AT3G55130	-1.25259	0.00265622	0.00955834
Plant protein 1589 of unknown function	AT3G55240	-1.37089	0.000368929	0.00479916
pseudogene of unknown protein	AT3G56275	-1.45856	0.00394218	0.0113774
Calcium-dependent phosphotriesterase superfamily protein	AT3G57010	-1.04378	0.00203596	0.00849968
Vacuolar calcium-binding protein-related	AT3G59370	-1.30194	0.00544687	0.0130781
NAD(P)-binding Rossmann-fold superfamily protein	AT3G59710	-1.46695	0.000144394	0.00380723
unknown protein	AT3G62990	-1.40638	0.000930683	0.00657441
ROTUNDIFOLIA like 14	AT3G63088	-1.39285	0.00118041	0.00704834
Pectin lyase-like superfamily protein	AT4G01890	-2.19822	0.00078185	0.00621482
RmlC-like cupins superfamily protein	AT4G10280	-1.05478	0.000584186	0.00561499
Disease resistance-responsive (dirigent-like protein) family protein	AT4G11190	-1.30812	0.00470752	0.0122188
Disease resistance-responsive (dirigent-like protein) family protein	AT4G11210	-1.81463	0.000421038	0.00497513
Thioredoxin superfamily protein	AT4G12170	-1.45946	0.00891006	0.0164725
Bifunctional inhibitor/lipid-transfer protein/seed storage 2S albumin superfamily protein	AT4G12510	-1.56276	0.00170379	0.00787612
Bifunctional inhibitor/lipid-transfer protein/seed storage 2S albumin superfamily protein	AT4G12520	-1.41807	0.00416036	0.0116347
myb domain protein 79	AT4G13480	-1.02558	0.0167769	0.0233354
beta-amylase 5	AT4G15210	-1.21189	0.0261676	0.0300814
SNOR37-2; snoRNA	AT4G15258	-1.01523	4.41289e-05	0.00297979
Cellulose synthase family protein	AT4G15290	-1.90926	0.000477158	0.00524911
alpha/beta-Hydrolases superfamily protein	AT4G17470	-1.84783	0.00189828	0.00820687
methionine sulfoxide reductase B7	AT4G21830	-1.02982	0.00847553	0.0160322
unknown protein	AT4G21930	-1.48836	0.00363822	0.0109664
Arabidopsis defensin-like protein	AT4G22217	-1.25862	0.00299973	0.0100913
Bifunctional inhibitor/lipid-transfer protein/seed storage 2S albumin superfamily protein	AT4G22460	-1.4306	0.00562646	0.0132327
cation/H+ exchanger 17	AT4G23700	-1.87931	0.00671459	0.0143867
Nodulin MtN3 family protein	AT4G25010	-1.0489	0.0113536	0.0187347
mitochondrion-localized small heat shock protein 23.6	AT4G25200	-3.1616	0.000395868	0.00493528
Plant invertase/pectin methylesterase inhibitor superfamily protein	AT4G25250	-2.13158	0.00609724	0.0137363
C-repeat/DRE binding factor 2	AT4G25470	-1.07687	0.0143621	0.0213252
arabinogalactan protein 13	AT4G26320	-1.4582	0.00391919	0.0113534
unknown protein	AT4G26960	-1.08289	0.000281017	0.00448647
Glycine-rich protein family	AT4G27850	-1.05207	0.00036386	0.00477292
nodulin MtN21 /EamA-like transporter family protein	AT4G28040	-1.49013	0.00540283	0.0130332
L-tyrosine decarboxylase	AT4G28680	-2.16787	0.000286219	0.00451317
Bifunctional inhibitor/lipid-transfer protein/seed storage 2S albumin superfamily protein	AT4G33550	-1.59177	0.00181794	0.008069
Jojoba acyl CoA reductase-related male sterility protein	AT4G33790	-1.12191	0.00384877	0.011256
3-ketoacyl-CoA synthase 16	AT4G34250	-1.60094	0.00499647	0.0126163
unknown protein	AT4G35690	-1.12059	0.000152942	0.00382653
unknown protein	AT4G35720	-1.12579	0.00113251	0.00693261
unknown protein	AT4G36230	-1.00028	0.000540915	0.00542032
RmlC-like cupins superfamily protein	AT4G36700	-1.92165	0.0268123	0.030479
unknown protein	AT4G37235	-1.22126	0.0018514	0.00811665
unknown protein	AT4G37700	-1.61735	0.0331956	0.0346704
Rhamnogalacturonate lyase family protein	AT4G37950	-1.47966	0.00709551	0.0147744
Plant regulator RWP-RK family protein	AT4G38340	-1.17299	0.00222782	0.00883568
glycosyl hydrolase 9B17	AT4G39000	-1.40197	0.0144789	0.021427
SNF1-related protein kinase 2.7	AT4G40010	-1.1095	0.0119897	0.0193093
lectin receptor kinase a4.1	AT5G01550	-1.02399	0.00241174	0.00908688
unknown protein	AT5G02000	-1.21258	0.00834735	0.0159605
Encodes a protein involved in salt tolerance, names SIS (Salt Induced Serine rich).	AT5G02020	-1.1467	0.00908195	0.0166164
Histone superfamily protein	AT5G02570	-1.00411	0.000228973	0.00424983
Legume lectin family protein	AT5G03350	-1.61003	0.0208012	0.0263266
Phosphoglycerate mutase family protein	AT5G04120	-2.09836	0.00853617	0.0160771
phytochrome kinase substrate 4	AT5G04190	-1.03922	0.022477	0.0274293
unknown protein	AT5G05220	-1.17593	0.0210594	0.0264924
Late Embryogenesis Abundant 4-5	AT5G06760	-4.35786	5.56046e-05	0.00315233
inflorescence deficient in abscission (IDA)-like 3	AT5G09805	-1.02882	0.000368116	0.00479916
Glutathione S-transferase, C-terminal-like;Translation elongation factor EF1B/ribosomal protein S6	AT5G12110	-1.59572	0.000479612	0.0052531
unknown protein	AT5G15290	-1.04667	0.0145475	0.021482
MATE efflux family protein	AT5G17700	-1.19579	0.00147629	0.00749044
unknown protein	AT5G22270	-1.06097	0.000755856	0.00610818
alpha/beta-Hydrolases superfamily protein	AT5G22460	-1.28663	0.00238078	0.00902932
Protein kinase superfamily protein	AT5G24080	-2.85534	0.00062872	0.00576094
WRKY DNA-binding protein 30	AT5G24110	-1.16229	0.0373916	0.0373687
squalene monooxygenase 2	AT5G24140	-2.1046	0.000418807	0.00497513
alpha/beta-Hydrolases superfamily protein	AT5G24210	-1.63329	0.00233916	0.00897505
unknown protein	AT5G26790	-1.53596	0.000257861	0.00440698
beta glucosidase 24	AT5G28510	-1.69351	0.00174192	0.00793609
Cytochrome P450 superfamily protein	AT5G36130	-2.47757	0.000250008	0.00440698
cytochrome P450, family 716, subfamily A, polypeptide 2	AT5G36140	-1.68986	0.000703419	0.00597591
HSP20-like chaperones superfamily protein	AT5G37670	-1.0141	0.00030492	0.00459933
S-adenosyl-L-methionine-dependent methyltransferases superfamily protein	AT5G38020	-2.16993	0.00372199	0.0111034
unknown protein	AT5G38060	-1.49109	0.000372486	0.00482282
Nodulin MtN3 family protein	AT5G40260	-1.2306	0.0205077	0.0261438
calmodulin like 37	AT5G42380	-1.27326	0.00274965	0.00969256
Disease resistance-responsive (dirigent-like protein) family protein	AT5G42500	-1.0753	0.000848457	0.00638118
unknown protein	AT5G42530	-2.25369	0.00353739	0.0108182
alpha/beta-Hydrolases superfamily protein	AT5G42930	-1.0564	0.0340013	0.0351658
FAD-binding Berberine family protein	AT5G44440	-3.20465	0.000342172	0.0047138
phloem protein 2-A8	AT5G45070	-1.13552	0.0179093	0.0242568
GDSL-like Lipase/Acylhydrolase superfamily protein	AT5G45960	-1.53726	0.00174169	0.00793609
Bifunctional inhibitor/lipid-transfer protein/seed storage 2S albumin superfamily protein	AT5G46890	-2.98665	0.00167543	0.00785151
Bifunctional inhibitor/lipid-transfer protein/seed storage 2S albumin superfamily protein	AT5G46900	-2.79807	0.00126753	0.00718589
Peroxidase superfamily protein	AT5G47000	-1.15855	0.00460078	0.0121391
ethylene responsive element binding factor 5	AT5G47230	-1.09296	0.00135996	0.00732425
alpha/beta-Hydrolases superfamily protein	AT5G47330	-1.33408	0.00551164	0.0131616
tonoplast intrinsic protein 2;3	AT5G47450	-1.01214	0.0475434	0.0434269
HSP20-like chaperones superfamily protein	AT5G47600	-1.04689	0.00236771	0.00901056
cytochrome P450, family 705, subfamily A, polypeptide 5	AT5G47990	-1.63612	0.00984331	0.0172878
cytochrome P450, family 708, subfamily A, polypeptide 2	AT5G48000	-1.194	0.028719	0.031729
thalianol synthase 1	AT5G48010	-1.27236	0.034132	0.0352191
FKBP-type peptidyl-prolyl cis-trans isomerase family protein	AT5G48570	-1.41443	0.00031279	0.00460896
SAUR-like auxin-responsive protein family	AT5G50760	-1.09423	0.00058213	0.00560237
Integrase-type DNA-binding superfamily protein	AT5G51190	-1.34943	0.00433392	0.0118412
HSP20-like chaperones superfamily protein	AT5G51440	-1.66503	0.000719672	0.00601899
FUNCTIONS IN: molecular_function unknown; INVOLVED IN: biological_process unknown; LOCATED IN: cellular_component unknown; EXPRESSED IN: 18 plant structures; EXPRESSED DURING: 13 growth stages; CONTAINS InterPro DOMAIN/s: Chromosome transmission fidelity protein 8 (InterPro:IPR018607).	AT5G52220	-1.00735	0.000356282	0.00477292
CAP160 protein	AT5G52300	-1.71492	0.00026258	0.00440698
low-temperature-responsive protein 78 (LTI78) / desiccation-responsive protein 29A (RD29A)	AT5G52310	-1.36416	0.00308115	0.0102201
heat shock protein 90.1	AT5G52640	-1.07182	0.00497689	0.012602
arabinogalactan protein 22	AT5G53250	-1.11548	0.00540317	0.0130332
Ankyrin repeat family protein	AT5G54720	-1.00819	0.0276533	0.0310403
OSBP(oxysterol binding protein)-related protein 4C	AT5G57240	-1.19228	0.00155225	0.00763572
Peroxidase superfamily protein	AT5G58390	-1.19559	0.00394065	0.0113774
highly ABA-induced PP2C gene 1	AT5G59220	-1.74366	0.00385956	0.0112684
lipid transfer protein 4	AT5G59310	-1.02516	0.0219954	0.0271005
WUSCHEL related homeobox 2	AT5G59340	-1.17155	0.00354535	0.0108338
plasma membrane intrinsic protein 2;4	AT5G60660	-1.09847	0.00305846	0.0101752
Plant invertase/pectin methylesterase inhibitor superfamily protein	AT5G62330	-2.14535	0.0104715	0.0178629
NAC domain containing protein 103	AT5G64060	-1.07962	0.000126228	0.00380723
elicitor peptide 3 precursor	AT5G64905	-1.15407	0.00373691	0.0111083
xyloglucan endotransglucosylase/hydrolase 6	AT5G65730	-1.06193	0.02693	0.0305569
ACC synthase 5	AT5G65800	-1.37631	0.000207047	0.00418055
unknown protein	AT5G66800	-1.17439	0.000687847	0.00594188
unknown protein	AT5G66815	-1.66459	0.00332782	0.0105203
a) The values represent the log 2 ratio (plants treated with Natolen128 for 24 h/plants treated with Necolen124 for 24 h).

## Sheet: Sup Table 3
Sup Table 3. List of the genes that were up-regulated by Natolen128 compared with Necolen124 treatment under salt stress
Gene name	AGI code	128 under salt stress/128N under salt stress
		ratio a)	p-value	FDR
nodulin MtN21 /EamA-like transporter family protein	AT1G09380	2.27801	9.09615e-05	0.0108053
NAD(P)-binding Rossmann-fold superfamily protein	AT1G09500	1.22216	0.0101455	0.0411859
Gymnosperm-like Germin-like Protein (GLP7)	AT1G10460	1.20827	0.0035327	0.028507
Plant invertase/pectin methylesterase inhibitor superfamily protein	AT1G10770	1.3835	2.42208e-05	0.00931901
unknown protein	AT1G12064	1.07886	0.000219201	0.0137331
Bifunctional inhibitor/lipid-transfer protein/seed storage 2S albumin superfamily protein	AT1G12100	1.24079	0.00312585	0.0271993
nucleotide binding	AT1G12805	4.75865	0.000144888	0.0126783
proline-rich family protein	AT1G12810	1.10413	0.00117002	0.0208637
other RNA	AT1G13448	1.22733	0.0022325	0.024539
cytochrome p450 72c1	AT1G17060	1.00273	0.000927345	0.0198741
unknown protein	AT1G19530	2.11096	0.00789917	0.0373991
SAUR-like auxin-responsive protein family	AT1G20470	1.22167	0.00133344	0.0213525
HEAVY METAL ASSOCIATED PROTEIN 4 (HMP04)	AT1G22990	1.57168	0.00424012	0.0299351
LOW PHOSPHATE ROOT1 (LPR1)	AT1G23010	1.22263	0.000969183	0.0200144
HXXXD-type acyl-transferase family protein	AT1G24430	1.68054	5.51388e-05	0.00999231
RING/U-box superfamily protein	AT1G24580	1.91652	0.00324557	0.0276075
unknown protein	AT1G26290	1.13083	0.00185764	0.023031
unknown protein	AT1G26720	1.14107	0.000313087	0.0156024
ERF domain protein 12	AT1G28360	1.10415	0.0033816	0.0279482
unknown protein	AT1G29270	1.15002	0.00824894	0.0380455
unknown protein	AT1G30515	1.33675	5.43244e-05	0.00999231
unknown protein	AT1G33055	1.11704	0.0146215	0.0482113
Plant stearoyl-acyl-carrier-protein desaturase6 (AAD6)	AT1G43800	3.6731	0.000326728	0.0157149
unknown protein	AT1G47395	1.72417	0.00221159	0.0244222
unknown protein	AT1G47400	1.44097	0.00408968	0.0296944
PLAC8 family protein	AT1G49030	1.06985	0.0132557	0.0462499
exocyst subunit exo70 family protein G2	AT1G51640	1.05989	0.00173694	0.022833
NAD(P)-binding Rossmann-fold superfamily protein	AT1G54870	1.07416	0.015153	0.0488206
cytochrome P450, family 708, subfamily A, polypeptide 1	AT1G55940	1.10342	0.000156992	0.0126783
purple acid phosphatase 6	AT1G56360	1.04767	0.00034706	0.015971
Leucine-rich repeat protein kinase family protein	AT1G60630	1.01623	0.00252436	0.0254916
Bifunctional inhibitor/lipid-transfer protein/seed storage 2S albumin superfamily protein	AT1G62500	1.53665	0.00104657	0.0203354
Plant invertase/pectin methylesterase inhibitor superfamily protein	AT1G62770	1.50646	0.000122472	0.0123833
unknown protein	AT1G64405	1.37542	0.000857106	0.0197101
expansin B2	AT1G65680	1.68142	0.00187609	0.0230916
Cytochrome P450 superfamily protein	AT1G66540	1.23208	0.00190591	0.023242
LOB domain-containing protein 40	AT1G67100	3.04533	0.000915768	0.0198741
other RNA	AT1G67105	1.25174	0.00180175	0.0229223
Pectate lyase family protein	AT1G67750	1.24755	0.000229811	0.0137331
basic helix-loop-helix (bHLH) DNA-binding superfamily protein	AT1G68240	1.73621	0.0157554	0.0496934
thioredoxin H-type 8	AT1G69880	2.1366	0.00838175	0.0381926
SHI-related sequence 5	AT1G75520	1.29325	0.00125956	0.0212688
SOUL heme-binding family protein	AT1G78460	1.39893	6.13497e-05	0.00999231
gibberellin 3-oxidase 2	AT1G80340	1.10114	0.0143838	0.0477954
chromomethylase 1	AT1G80740	1.96596	0.00229369	0.0246989
MATE efflux family protein	AT2G04040	1.17312	0.000533563	0.0179305
wound-responsive protein-related	AT2G14070	2.5327	0.00107757	0.0206479
AGAMOUS-like 44	AT2G14210	1.13486	0.0137708	0.0469636
Expressed protein	AT2G14247	4.82896	0.00152672	0.022106
other RNA	AT2G15128	1.69931	0.00042292	0.0166917
hemoglobin/phytoglobin1	AT2G16060	2.3036	0.000797817	0.0195234
Rhodanese/Cell cycle control phosphatase superfamily protein	AT2G17850	6.02429	0.00059355	0.0183748
SHI-related sequence 4	AT2G18120	1.3308	0.00303618	0.0268086
Peroxidase superfamily protein	AT2G18980	1.28376	7.5317e-06	0.00890736
ACC oxidase 1 (ACO1)	AT2G19590	1.46886	3.26125e-05	0.00980832
CAP (Cysteine-rich secretory proteins, Antigen 5, and Pathogenesis-related 1 protein) superfamily protein	AT2G19970	3.56867	6.82261e-06	0.00890736
pathogenesis-related protein-1-like	AT2G19990	4.19524	6.57019e-06	0.00890736
Acyl-CoA N-acyltransferases (NAT) superfamily protein	AT2G23060	2.1048	0.00404162	0.0296011
PYR1-like 2	AT2G26040	2.3055	3.65246e-05	0.00999231
DROUGHT TOLERANCE REPRESSOR (DOR)	AT2G31470	1.20461	0.000782019	0.0192973
cellulose synthase-like B1	AT2G32610	1.51737	2.25361e-05	0.00931901
Cysteine proteinases superfamily protein	AT2G34080	1.14158	0.00344205	0.0281987
unknown protein	AT2G34655	1.24516	0.00274841	0.0260944
Peroxidase superfamily protein	AT2G35380	1.04889	0.00112094	0.0208637
putative PDX1-like protein 4	AT2G38210	1.36329	0.00177482	0.0228923
Peroxidase superfamily protein	AT2G38390	1.31753	9.92349e-05	0.0110194
unknown protein	AT2G39370	1.33976	0.00258429	0.0256944
Integrase-type DNA-binding superfamily protein	AT2G40220	2.67148	0.00198148	0.0236278
polygalacturonase abscission zone A. thaliana	AT2G41850	1.10002	0.0151127	0.0487961
Chitinase family protein	AT2G43590	1.25291	0.00763309	0.0368773
Pectin lyase-like superfamily protein	AT2G43860	1.5793	0.00338317	0.0279482
LOB domain-containing protein 19	AT2G45410	1.39894	0.00110298	0.0208223
Hypoxia Responsive ERF2 (HRE2)	AT2G47520	1.45672	0.00639654	0.0343678
unknown protein	AT2G47720	1.61404	0.000955188	0.0198741
Protein kinase superfamily protein	AT3G01490	1.35371	0.00013938	0.0126783
Plant protein of unknown function (DUF946)	AT3G01870	1.38414	0.000185528	0.0135426
LOB domain-containing protein 41 (LBD41)	AT3G02550	4.45083	5.28877e-05	0.00999231
GAST1 protein homolog 5 (GASA5)	AT3G02885	2.27539	4.63993e-06	0.00890736
unknown protein	AT3G03020	1.18346	0.00633776	0.0342823
Adenine nucleotide alpha hydrolases-like superfamily protein	AT3G03270	1.96609	0.000658621	0.0186006
ROP binding protein kinases 2	AT3G05140	1.00277	0.000216612	0.0137331
Expressed protein	AT3G06435	2.19096	0.00270458	0.025806
Exostosin family protein	AT3G07620	1.29454	0.00603573	0.0337543
sequence-specific DNA binding transcription factors	AT3G10040	3.28516	0.000701117	0.0186526
methyl esterase 17	AT3G10870	1.64628	0.000351637	0.0159913
Haloacid dehalogenase-like hydrolase (HAD) superfamily protein	AT3G19595	1.46015	0.00115431	0.0208637
RING/U-box superfamily protein	AT3G20395	3.10031	0.000804954	0.0195234
glycine-rich protein 5	AT3G20470	1.17261	0.00189715	0.0232111
Receptor-like protein kinase-related family protein	AT3G22060	1.55407	0.00367602	0.0288267
Ethylene receptor 2 (ETR2)	AT3G23150	1.01521	0.00447497	0.0304978
Galactose oxidase/kelch repeat superfamily protein	AT3G27220	3.01442	0.000448753	0.017195
transposable element gene	AT3G28160	1.20568	0.00350668	0.0284544
pseudogene of short-chain dehydrogenase/reductase (SDR) family	AT3G29252	1.53036	0.00273543	0.0259969
Terpenoid cyclases/Protein prenyltransferases superfamily protein	AT3G29410	1.19825	0.0012422	0.0211571
transposable element gene	AT3G29798	1.18111	0.0017714	0.0228923
B12D protein	AT3G29970	3.03892	0.00163334	0.0224566
sucrose synthase 4	AT3G43190	1.88797	0.0127434	0.0454086
unknown protein	AT3G44450	1.06062	0.00235977	0.0248273
fatty acid reductase 4	AT3G44540	1.06157	0.00305353	0.0268848
unknown protein	AT3G48230	1.63214	0.00113809	0.0208637
peroxidase CA	AT3G49110	1.03248	0.00374243	0.028903
methyl esterase 10	AT3G50440	1.08239	0.00289648	0.0265586
TRICHOME BIREFRINGENCE-LIKE 36	AT3G54260	1.15862	0.000230017	0.0137331
unknown protein	AT3G56290	1.2087	0.00155464	0.0221445
Cation efflux family protein	AT3G58060	1.19853	0.000814783	0.0195866
Domain of unknown function (DUF26)	AT3G58310	1.38759	0.0067663	0.035142
unknown protein	AT4G02160	1.21747	0.000335803	0.0159146
P-loop containing nucleoside triphosphate hydrolases superfamily protein	AT4G09940	1.4216	0.000728497	0.0188043
pfkB-like carbohydrate kinase family protein	AT4G10260	1.71662	0.000984977	0.0201335
Wound-responsive family protein	AT4G10265	3.6317	8.75046e-05	0.0107946
Wound-responsive family protein	AT4G10270	4.73284	2.06126e-05	0.00931901
Bifunctional inhibitor/lipid-transfer protein/seed storage 2S albumin superfamily protein	AT4G12545	1.24516	0.00108288	0.0206479
Auxin-Induced in Root cultures 1	AT4G12550	2.26671	7.38124e-05	0.0100192
Chlorophyll A-B binding family protein	AT4G14690	1.15043	1.16692e-05	0.00931901
Cysteine/Histidine-rich C1 domain family protein	AT4G14980	1.89031	0.000477239	0.0174622
Bifunctional inhibitor/lipid-transfer protein/seed storage 2S albumin superfamily protein	AT4G15160	2.30275	6.63979e-06	0.00890736
unknown protein	AT4G17670	1.46331	0.00110248	0.0208223
unknown protein	AT4G19980	1.20121	0.00398679	0.0294924
SCR-like 26	AT4G22105	2.09204	5.75015e-05	0.00999231
unknown protein	AT4G24110	2.28161	0.00109222	0.0207708
plant intracellular ras group-related LRR 8	AT4G26050	1.47019	0.0011273	0.0208637
S-adenosyl-L-methionine-dependent methyltransferases superfamily protein	AT4G26460	1.54001	0.0139554	0.0472862
Auxin-responsive GH3 family protein	AT4G27260	1.10106	0.000463959	0.0172356
Aluminium induced protein with YGL and LRDR motifs	AT4G27450	2.85099	0.00181329	0.0229716
low-molecular-weight cysteine-rich 25	AT4G29305	1.07104	0.0109943	0.0426829
GDSL-like Lipase/Acylhydrolase superfamily protein	AT4G30140	3.21316	2.90293e-05	0.00931901
ABC1-LIKE KINASE 1 (ABC1K1)	AT4G31390	1.18598	8.98144e-05	0.0107946
GLUTATHIONE PEROXIDASE 7 (GPX7)	AT4G31870	1.88309	0.00161967	0.0224566
hemoglobin 3	AT4G32690	1.12155	0.000612335	0.0185176
pyruvate decarboxylase (PDC1)	AT4G33070	1.94444	0.0108721	0.042588
WOUND-INDUCED POLYPEPTIDE 5 (WIP5)	AT4G33560	5.12401	9.58013e-05	0.0109146
BEST Arabidopsis thaliana protein match is: F-box family protein (TAIR:AT2G16365.3); Has 37 Blast hits to 37 proteins in 8 species: Archae - 0; Bacteria - 0; Metazoa - 0; Fungi - 0; Plants - 37; Viruses - 0; Other Eukaryotes - 0 (source: NCBI BLink).	AT4G34550	2.4623	0.00539378	0.0324866
unknown protein	AT4G34881	1.07077	0.000800472	0.0195234
Auxin-responsive GH3 family protein	AT4G37390	1.45253	0.0130241	0.0458075
phosphoenolpyruvate carboxykinase 1	AT4G37870	1.06984	0.00263045	0.025806
SAUR-like auxin-responsive protein family	AT4G38825	1.27238	0.00045248	0.017195
SAUR-like auxin-responsive protein family	AT4G38850	1.03603	0.000125229	0.0123833
cytochrome P450, family 96, subfamily A, polypeptide 9	AT4G39480	1.47964	0.00411487	0.0297564
unknown protein	AT4G39675	1.69735	0.0146248	0.0482113
unknown protein	AT5G05250	1.38921	0.00315285	0.027231
expansin A2	AT5G05290	2.40597	0.0139445	0.0472806
seed gene 3	AT5G07190	1.05537	0.00710323	0.035853
hydroxyproline-rich glycoprotein family protein	AT5G09480	1.29686	0.000306558	0.0154311
unknown protein	AT5G10040	3.27972	0.0138598	0.0471498
Pectin lyase-like superfamily protein	AT5G14650	3.20388	0.000175093	0.0132215
Plant cysteine oxidase 1 (PCO1)	AT5G15120	3.6138	2.73184e-05	0.00931901
Integrase-type DNA-binding superfamily protein	AT5G18560	1.00974	0.00369242	0.0288267
Aluminium induced protein with YGL and LRDR motifs	AT5G19140	1.17651	0.00573172	0.0332177
nitrilase 4	AT5G22300	1.12742	0.00148882	0.022015
Pollen Ole e 1 allergen and extensin family protein	AT5G22430	3.11422	0.000207344	0.0137331
Mitochondrial substrate carrier family protein	AT5G26200	1.4321	0.0156054	0.0494618
thionin 2.2	AT5G36910	1.06981	0.00072217	0.0188043
Plant cysteine oxidase 2 (PCO2)	AT5G39890	4.73335	0.000235765	0.0137331
U6acat; snRNA	AT5G40395	1.06059	0.00580663	0.0332494
Putative lipid-transfer protein (DIR1)	AT5G48485	1.04939	1.76127e-05	0.00931901
Cysteine proteinases superfamily protein	AT5G50260	1.04153	0.00368586	0.0288267
Xanthine/uracil permease family protein	AT5G50300	1.23623	0.000678354	0.0186526
subtilase 1.3	AT5G51750	1.03387	0.00186521	0.0230628
Protein phosphatase 2C family protein	AT5G51760	2.59906	0.0044898	0.0305377
U3D; snoRNA	AT5G54075	1.27785	0.00200487	0.0237111
IAA carboxylmethyltransferase 1	AT5G55250	1.01627	2.42324e-05	0.00931901
Bifunctional inhibitor/lipid-transfer protein/seed storage 2S albumin superfamily protein	AT5G55410	3.05477	0.00209505	0.0240213
unknown protein	AT5G55570	1.62507	0.00285	0.026271
cytochrome P450, family 86, subfamily A, polypeptide 1	AT5G58860	1.11747	7.60707e-05	0.0100192
pyridoxine biosynthesis 2	AT5G60540	1.09768	0.000193327	0.0137331
Inositol monophosphatase family protein	AT5G64000	1.08214	0.0065585	0.0347759
Encodes a root meristem growth factor (RGF). Belongs to a family of functionally redundant homologous peptides that are secreted, tyrosine-sulfated, and expressed mainly in the stem cell area and the innermost layer of central columella cells. RGFs are required for maintenance of the root stem cell niche and transit amplifying cell proliferation. Members of this family include: At5g60810 (RGF1), …	AT5G64770	1.47538	0.000522037	0.017777
basic helix-loop-helix (bHLH) DNA-binding superfamily protein	AT5G65320	1.75261	2.63446e-05	0.00931901
homeobox 53	AT5G66700	1.42124	0.000418146	0.0166917
a) The values represent the log 2 ratio (plants treated with Natolen128 for 24 h followed by 2 h NaCl treatment/plants treated with Necolen124 for 24 h).

## Sheet: Sup Table 4
Sup Table 4. List of the genes that were down-regulated by Natolen128 compared with Necolen124 treatment under salt stress
Gene name	AGI code	128 under salt stress/128N under salt stress
		ratio a)	p-value	FDR
Fatty acid hydroxylase superfamily	AT1G02205	-1.01921	0.0082241	0.0380239
2-oxoglutarate (2OG) and Fe(II)-dependent oxygenase superfamily protein	AT1G06645	-1.01058	0.00162533	0.0224566
CCT motif family protein	AT1G07050	-1.4628	0.00208692	0.0240162
cytochrome P450, family 77, subfamily B, polypeptide 1	AT1G11600	-1.19168	0.00125086	0.021176
myb domain protein 47	AT1G18710	-1.59575	0.00362746	0.0287384
isochorismate synthase 2	AT1G18870	-2.07211	0.000910627	0.0198741
aldehyde dehydrogenase 2B7	AT1G23800	-1.07069	0.00414956	0.0297564
Calcineurin-like metallo-phosphoesterase superfamily protein	AT1G25230	-1.16494	0.000738126	0.0188043
SOB five-like 1	AT1G26210	-1.313	0.000397616	0.0165123
COLD REGULATED 314 INNER MEMBRANE 1	AT1G29395	-1.77457	0.0015607	0.0221445
unknown protein	AT1G30250	-1.02535	0.0129881	0.0457537
B-box type zinc finger protein with CCT domain	AT1G49130	-1.75295	0.0011527	0.0208637
alpha/beta-Hydrolases superfamily protein	AT1G49640	-1.0913	0.000493294	0.0174622
Mannose-binding lectin superfamily protein	AT1G52000	-2.00873	0.0135441	0.0468565
myrosinase-binding protein 2	AT1G52030	-1.44506	0.00774054	0.0370317
beta glucosidase 18	AT1G52400	-1.33591	0.00122716	0.0211571
TSK-associating protein 1	AT1G52410	-1.25477	0.000730231	0.0188043
epithiospecifier protein	AT1G54040	-2.12241	0.00185653	0.023031
TRAF-like family protein	AT1G58270	-1.02026	0.0148733	0.0484828
serine carboxypeptidase-like 32	AT1G61130	-1.06468	0.00585027	0.0332494
flavin-monooxygenase glucosinolate S-oxygenase 2	AT1G62540	-1.52797	0.000508739	0.0176256
Major facilitator superfamily protein	AT1G68570	-1.18512	0.00156026	0.0221445
Actin cross-linking protein	AT1G69900	-1.10724	0.0137353	0.0469294
Plant invertase/pectin methylesterase inhibitor superfamily protein	AT1G70720	-1.41935	0.000240377	0.0137331
Major facilitator superfamily protein	AT1G72140	-1.48164	0.00851598	0.0384186
drought-repressed 4	AT1G73330	-1.57728	1.31914e-05	0.00931901
myb domain protein 95	AT1G74430	-1.38187	0.00211529	0.024118
Protein of unknown function, DUF547	AT1G76620	-1.20012	0.00186126	0.023048
STAS domain / Sulfate transporter family	AT1G77990	-1.0425	0.00145578	0.0219031
MLP-like protein 328	AT2G01520	-2.19572	0.00477334	0.0310921
transposable element gene	AT2G04460	-2.18796	0.000653272	0.0186006
Major facilitator superfamily protein	AT2G16660	-1.32377	0.0013939	0.0216514
NAC domain containing protein 36	AT2G17040	-1.56006	0.00989771	0.0406083
NADP-malic enzyme 1	AT2G19900	-1.02983	0.00877534	0.0390455
HXXXD-type acyl-transferase family protein	AT2G25150	-2.01705	0.00661833	0.0348929
unknown protein	AT2G25510	-1.05145	0.00724762	0.0361158
unknown protein	AT2G28140	-1.5234	0.00835725	0.0381598
HSP20-like chaperones superfamily protein	AT2G29500	-1.47168	0.000992393	0.0201474
unknown protein	AT2G30766	-1.26602	0.00932894	0.0398096
S-adenosyl-L-methionine-dependent methyltransferases superfamily protein	AT2G32160	-1.00063	0.000644481	0.0186006
ERF family protein 38	AT2G35700	-1.15288	0.000103585	0.0112546
Haloacid dehalogenase-like hydrolase (HAD) superfamily protein	AT2G36540	-1.29093	0.00868471	0.0389308
embryonic cell protein 63	AT2G36640	-1.23151	0.00343898	0.0281987
Major facilitator superfamily protein	AT2G37900	-1.10347	0.000818412	0.0195866
annexin 4	AT2G38750	-1.29656	0.00221369	0.0244222
annexin 3	AT2G38760	-1.19877	0.00278888	0.0261626
Acyl-CoA N-acyltransferases (NAT) superfamily protein	AT2G39030	-2.3222	0.00249533	0.0254916
hydroxyproline-rich glycoprotein family protein	AT2G39050	-1.10493	0.00317977	0.0272925
Stress induced protein	AT2G40170	-1.58036	0.00298382	0.0266882
GDSL-like Lipase/Acylhydrolase superfamily protein	AT2G42990	-1.11176	0.00476635	0.0310921
beta glucosidase 28	AT2G44460	-2.43294	0.0143344	0.0477952
cytokinin response factor 5	AT2G46310	-1.39207	0.000266721	0.0145712
TSPO(outer membrane tryptophan-rich sensory protein)-related	AT2G47770	-1.18789	0.00494007	0.0311336
Peroxidase superfamily protein	AT3G01420	-1.00431	0.000452767	0.017195
Late embryogenesis abundant protein (LEA) family protein	AT3G02480	-1.3899	0.00606634	0.033843
alpha/beta-Hydrolases superfamily protein	AT3G05600	-1.1364	0.0029736	0.0266882
PYRIMIDINE 4	AT3G08860	-2.50595	7.32823e-05	0.0100192
sulfate transporter 4;2	AT3G12520	-1.3722	0.000157857	0.0126783
unknown protein	AT3G13130	-2.50698	0.00270048	0.025806
unknown protein	AT3G14395	-1.64658	0.000611843	0.0185176
nitrile specifier protein 3	AT3G16390	-1.00041	0.00336221	0.0279482
basic helix-loop-helix (bHLH) DNA-binding superfamily protein	AT3G21330	-2.05913	0.0158744	0.0498378
unknown protein	AT3G25240	-1.24719	0.000378014	0.0161581
allene oxide cyclase 2	AT3G25770	-1.71317	0.00314979	0.027231
terpene synthase-like sequence-1,8-cineole	AT3G25820	-1.23296	0.00300765	0.0266882
terpene synthase-like sequence-1,8-cineole	AT3G25830	-1.18836	0.000546857	0.0180191
other RNA	AT3G27884	-1.25518	0.00122928	0.0211571
Nodulin MtN3 family protein	AT3G28007	-1.69455	0.00374317	0.028903
nodulin MtN21 /EamA-like transporter family protein	AT3G28070	-1.06184	0.000663052	0.0186006
lipoxygenase 2	AT3G45140	-2.65843	0.00238026	0.0249402
C2H2-like zinc finger protein	AT3G45260	-1.6504	0.00171229	0.0227295
Major facilitator superfamily protein	AT3G45680	-1.43694	0.00922442	0.0396171
C2H2 and C2HC zinc fingers superfamily protein	AT3G46090	-1.18337	0.00502558	0.0312984
UDP-Glycosyltransferase superfamily protein	AT3G46700	-1.11891	0.00236647	0.0248529
HXXXD-type acyl-transferase family protein	AT3G48720	-1.21609	0.00541594	0.0325082
ABC-2 type transporter family protein	AT3G52310	-1.46003	0.000547131	0.0180191
Fes1B	AT3G53800	-1.31913	0.00291434	0.0265644
Major facilitator superfamily protein	AT3G53960	-1.3317	0.00143385	0.0217332
unknown protein	AT3G55240	-1.05943	0.000218688	0.0137331
pseudogene of unknown protein	AT3G56275	-1.44098	0.00507281	0.0314846
NAD(P)-binding Rossmann-fold superfamily protein	AT3G59710	-1.54785	0.00253715	0.0255112
basic helix-loop-helix (bHLH) DNA-binding superfamily protein	AT3G61950	-1.17607	0.00114764	0.0208637
Adenine nucleotide alpha hydrolases-like superfamily protein	AT3G62550	-1.33463	0.000376335	0.0161539
unknown protein	AT3G62990	-2.3012	0.0151053	0.0487877
Pectin lyase-like superfamily protein	AT4G01890	-1.03347	0.0055215	0.0327379
Auxin-responsive GH3 family protein	AT4G03400	-1.86435	0.00251489	0.0254916
Subtilase family protein	AT4G10510	-1.0406	0.0132824	0.0462799
Disease resistance-responsive (dirigent-like protein) family protein	AT4G11190	-1.41667	0.00384279	0.0292196
Disease resistance-responsive (dirigent-like protein) family protein	AT4G11210	-1.71655	0.00248567	0.0254388
Thioredoxin superfamily protein	AT4G12170	-1.38617	0.00171317	0.0227295
cytochrome P450, family 71, subfamily A, polypeptide 19	AT4G13290	-1.33233	0.0111731	0.042992
beta-amylase 5	AT4G15210	-1.97784	0.00810013	0.037803
hydroperoxide lyase 1	AT4G15440	-1.51537	0.0135939	0.0469015
Glycosyl hydrolase superfamily protein	AT4G16260	-1.27766	0.00149554	0.022015
cellulose synthase-like A01	AT4G16590	-1.97896	0.00361779	0.0287384
alpha/beta-Hydrolases superfamily protein	AT4G17470	-1.93894	0.000489437	0.0174622
potassium channel in Arabidopsis thaliana 2	AT4G18290	-1.16321	0.0024661	0.0253202
Subtilase family protein	AT4G21630	-1.10184	0.0122078	0.0445418
Subtilase family protein	AT4G21640	-1.08318	0.011233	0.0430283
Defensin-like (DEFL) family protein	AT4G22214	-1.67914	0.00454058	0.0305949
mitochondrion-localized small heat shock protein 23.6	AT4G25200	-1.95786	0.0010428	0.0203354
CAP160 protein	AT4G25580	-1.02177	0.00318915	0.0272995
myb domain protein 41	AT4G28110	-1.10183	0.00738246	0.036466
L-tyrosine decarboxylase	AT4G28680	-1.57525	0.000355897	0.0160132
Bifunctional inhibitor/lipid-transfer protein/seed storage 2S albumin superfamily protein	AT4G33550	-1.35631	0.0067848	0.0352116
3-ketoacyl-CoA synthase 16	AT4G34250	-1.25508	0.00672321	0.0350608
Putative lysine decarboxylase family protein	AT4G35190	-1.19155	0.00325131	0.0276104
serine acetyltransferase 3;2	AT4G35640	-1.24561	0.00124259	0.0211571
unknown protein	AT4G35720	-1.11011	0.00380002	0.0291887
Late embryogenesis abundant (LEA) protein	AT4G36600	-1.02135	0.00138376	0.0215824
RmlC-like cupins superfamily protein	AT4G36700	-1.00954	0.0041004	0.02973
unknown protein	AT4G37700	-1.04707	0.00167757	0.0225797
ENTH/VHS/GAT family protein	AT5G01760	-1.19168	0.000559039	0.0181753
Histone superfamily protein	AT5G02570	-1.00591	0.000845365	0.0195866
Legume lectin family protein	AT5G03350	-1.11189	0.00835963	0.0381598
Phosphoglycerate mutase family protein	AT5G04120	-3.01226	0.00393902	0.0293619
S-adenosyl-L-methionine-dependent methyltransferases superfamily protein	AT5G04370	-1.68698	0.0103493	0.0415109
polygalacturonase inhibiting protein 2	AT5G06870	-1.12686	0.0127895	0.045492
Integrase-type DNA-binding superfamily protein	AT5G07310	-1.16209	0.00437418	0.0302009
dicarboxylate carrier 3	AT5G09470	-1.12272	0.00447099	0.0304978
KNOTTED1-like homeobox gene 4	AT5G11060	-1.10814	0.00270539	0.025806
17.6 kDa class II heat shock protein	AT5G12020	-2.32139	0.0026531	0.025806
senescence-associated gene 29	AT5G13170	-2.50565	0.000864345	0.0197101
cellulose synthase like A11	AT5G16190	-1.43556	0.00114287	0.0208637
SPX domain gene 1	AT5G20150	-1.8367	6.73625e-05	0.00999231
unknown protein	AT5G20670	-1.43029	0.00331955	0.0278885
unknown protein	AT5G20790	-1.06787	0.00791856	0.0373998
alpha/beta-Hydrolases superfamily protein	AT5G22460	-1.5085	0.000161132	0.0126783
squalene monooxygenase 2	AT5G24140	-1.56911	0.00607806	0.033843
Cytochrome P450 superfamily protein	AT5G36130	-2.3112	0.000357781	0.0160132
cytochrome P450, family 716, subfamily A, polypeptide 2	AT5G36140	-1.11627	0.0012345	0.0211571
putative pentacyclic triterpene synthase 3	AT5G36150	-1.44344	4.64038e-05	0.00999231
S-adenosyl-L-methionine-dependent methyltransferases superfamily protein	AT5G38020	-1.4015	0.0019658	0.0235711
unknown protein	AT5G38060	-1.18376	0.000719055	0.0188043
cysteine-rich RLK (RECEPTOR-like protein kinase) 42	AT5G40380	-1.0011	0.00383557	0.0292196
Disease resistance-responsive (dirigent-like protein) family protein	AT5G42500	-1.01082	0.0146896	0.0482846
unknown protein	AT5G42530	-1.37107	0.00961652	0.0402701
marneral synthase	AT5G42600	-1.23465	0.00887532	0.0391376
FAD-binding Berberine family protein	AT5G44440	-3.05736	0.00169444	0.0226279
phloem protein 2-A8	AT5G45070	-1.12421	0.00168721	0.02262
GDSL-like Lipase/Acylhydrolase superfamily protein	AT5G45960	-1.24591	0.000134271	0.0126783
NAC domain containing protein 96	AT5G46590	-1.40707	0.00444535	0.0304652
beta HLH protein 71	AT5G46690	-2.15431	0.000448031	0.017195
NACL-inducible gene 1	AT5G46830	-1.65995	1.66647e-05	0.00931901
Bifunctional inhibitor/lipid-transfer protein/seed storage 2S albumin superfamily protein	AT5G46890	-1.96912	0.0102906	0.0414605
Bifunctional inhibitor/lipid-transfer protein/seed storage 2S albumin superfamily protein	AT5G46900	-1.90504	0.0107885	0.0423772
Peroxidase superfamily protein	AT5G47000	-1.38062	0.00111083	0.0208223
alpha/beta-Hydrolases superfamily protein	AT5G47330	-2.09174	0.000899599	0.0198741
HSP20-like chaperones superfamily protein	AT5G47600	-1.03942	0.00104703	0.0203354
cytochrome P450, family 705, subfamily A, polypeptide 5	AT5G47990	-1.39706	0.00145943	0.0219257
nitrile specifier protein 5	AT5G48180	-1.22126	0.0107579	0.0423518
basic helix-loop-helix (bHLH) DNA-binding superfamily protein	AT5G50915	-1.7366	0.00890959	0.0391376
unknown protein	AT5G53710	-1.54669	0.00798577	0.0375172
CBS domain-containing protein	AT5G53750	-1.25604	0.00529396	0.0320927
OSBP(oxysterol binding protein)-related protein 4C	AT5G57240	-1.33168	0.00586598	0.0332627
unknown protein	AT5G59080	-1.05132	0.00218786	0.0242947
Gibberellin-regulated family protein	AT5G59845	-1.35696	0.00770468	0.0369971
plasma membrane intrinsic protein 2;4	AT5G60660	-1.07079	0.00207497	0.0239523
GCR2-like 1	AT5G65280	-1.05035	0.00721687	0.0360969
xyloglucan endotransglucosylase/hydrolase 6	AT5G65730	-1.22435	0.0129331	0.0456443
Dehydrin family protein	AT5G66400	-1.73813	0.0013739	0.0214942
unknown protein	AT5G66815	-1.30421	0.00946076	0.0401041
BTB and TAZ domain protein 4	AT5G67480	-1.00164	0.00570498	0.0332177
a) The values represent the log 2 ratio (plants treated with Natolen128 for 24 h/plants treated with Necolen124 for 24 h).

## Sheet: Sup Table5
Table S5. List of overlapping genes that were up-regulated by Natolen128 compared with Necolen124 treatment both under control and salinity stress conditiona
Gene name/Gene function category	AGI code	Natolen128/Necolen124			Natolen128 under salt-stress/Necolen124 under salt-stress
		ratio b)	p-value	FDR	ratio c)	p-value	FDR
nodulin MtN21 /EamA-like transporter family protein	AT1G09380	1.58147	0.00709043	0.014772	2.27801	9.09615e-05	0.0108053
NAD(P)-binding Rossmann-fold superfamily protein	AT1G09500	1.54182	0.00907282	0.0166104	1.22216	0.0101455	0.0411859
Gymnosperm-like Germin-like Protein 7 (GLP7)	AT1G10460	1.75337	0.000533731	0.00542032	1.20827	0.0035327	0.028507
Plant invertase/pectin methylesterase inhibitor superfamily protein	AT1G10770	1.4169	0.000330952	0.00469475	1.3835	2.42208e-05	0.00931901
Bifunctional inhibitor/lipid-transfer protein/seed storage 2S albumin superfamily protein	AT1G12100	1.36858	8.94365e-05	0.00352346	1.24079	0.00312585	0.0271993
nucleotide binding	AT1G12805	2.62559	0.00321051	0.0104011	4.75865	0.000144888	0.0126783
proline-rich family protein	AT1G12810	1.33057	1.94744e-05	0.00236693	1.10413	0.00117002	0.0208637
other RNA	AT1G13448	1.06246	0.00259226	0.00943663	1.22733	0.0022325	0.024539
cytochrome p450 72c1	AT1G17060	1.24439	8.36413e-05	0.00352346	1.00273	0.000927345	0.0198741
unknown protein	AT1G19530	2.2231	7.82242e-05	0.00352346	2.11096	0.00789917	0.0373991
HEAVY METAL ASSOCIATED PROTEIN 4 (HMP04)	AT1G22990	1.38222	8.73505e-05	0.00352346	1.57168	0.00424012	0.0299351
LOW PHOSPHATE ROOT1 (LPR1)	AT1G23010	1.51147	0.000277321	0.00445578	1.22263	0.000969183	0.0200144
HXXXD-type acyl-transferase family protein	AT1G24430	2.00093	4.46407e-05	0.00297979	1.68054	5.51388e-05	0.00999231
RING/U-box superfamily protein	AT1G24580	1.43732	0.00224798	0.00885807	1.91652	0.00324557	0.0276075
unknown protein	AT1G26720	1.4927	9.53893e-05	0.00352346	1.14107	0.000313087	0.0156024
ERF domain protein 12	AT1G28360	1.01494	0.00182069	0.00807052	1.10415	0.0033816	0.0279482
unknown protein	AT1G29270	1.42243	0.000167853	0.00391598	1.15002	0.00824894	0.0380455
HYPOXIA RESPONSE UNKNOWN PROTEIN 32 (HUP32)	AT1G33055	1.46473	3.06152e-06	0.00225403	1.11704	0.0146215	0.0482113
Plant stearoyl-acyl-carrier-protein desaturase6 (AAD6)	AT1G43800	2.04545	1.16215e-05	0.00225403	3.6731	0.000326728	0.0157149
exocyst subunit exo70 family protein G2	AT1G51640	1.64159	0.000151547	0.00380723	1.05989	0.00173694	0.022833
cytochrome P450, family 708, subfamily A, polypeptide 1	AT1G55940	1.47275	0.000494841	0.00528811	1.10342	0.000156992	0.0126783
purple acid phosphatase 6	AT1G56360	1.87417	0.00492382	0.0125304	1.04767	0.00034706	0.015971
unknown protein	AT1G64405	1.37312	0.00252733	0.00929921	1.37542	0.000857106	0.0197101
Cytochrome P450 superfamily protein	AT1G66540	1.07187	0.000700314	0.00596972	1.23208	0.00190591	0.023242
LOB domain-containing protein 40	AT1G67100	2.55787	0.00790278	0.0155713	3.04533	0.000915768	0.0198741
Pectate lyase family protein	AT1G67750	1.00506	0.000484773	0.00527767	1.24755	0.000229811	0.0137331
basic helix-loop-helix (bHLH) DNA-binding superfamily protein	AT1G68240	1.98786	0.00959689	0.0171287	1.73621	0.0157554	0.0496934
thioredoxin H-type 8	AT1G69880	2.22394	0.000709234	0.00599512	2.1366	0.00838175	0.0381926
SHI-related sequence 5	AT1G75520	1.60794	3.58229e-05	0.00284185	1.29325	0.00125956	0.0212688
SOUL heme-binding family protein	AT1G78460	1.20467	0.000127048	0.00380723	1.39893	6.13497e-05	0.00999231
wound-responsive protein-related	AT2G14070	2.18566	0.00100946	0.0067556	2.5327	0.00107757	0.0206479
AGAMOUS-like 44	AT2G14210	1.12088	0.00387378	0.0112881	1.13486	0.0137708	0.0469636
Expressed protein	AT2G14247	3.23844	0.000795557	0.00626543	4.82896	0.00152672	0.022106
other RNA	AT2G15128	1.51044	0.000688554	0.00594188	1.69931	0.00042292	0.0166917
hemoglobin/phytoglobin1	AT2G16060	2.41457	5.00151e-05	0.00303944	2.3036	0.000797817	0.0195234
Rhodanese/Cell cycle control phosphatase superfamily protein	AT2G17850	5.23678	0.00244997	0.00916278	6.02429	0.00059355	0.0183748
SHI-related sequence 4	AT2G18120	1.19256	0.000524551	0.00538299	1.3308	0.00303618	0.0268086
ACC oxidase 1 (ACO1)	AT2G19590	1.6456	0.00463316	0.0121622	1.46886	3.26125e-05	0.00980832
CAP (Cysteine-rich secretory proteins, Antigen 5, and Pathogenesis-related 1 protein) superfamily protein	AT2G19970	3.00759	6.8479e-05	0.00335081	3.56867	6.82261e-06	0.00890736
pathogenesis-related protein-1-like	AT2G19990	3.93628	1.66701e-05	0.00225403	4.19524	6.57019e-06	0.00890736
Acyl-CoA N-acyltransferases (NAT) superfamily protein	AT2G23060	3.27264	4.22136e-05	0.00297291	2.1048	0.00404162	0.0296011
PYR1-like 2	AT2G26040	1.70536	0.000409294	0.00493528	2.3055	3.65246e-05	0.00999231
DROUGHT TOLERANCE REPRESSOR (DOR)	AT2G31470	1.23836	0.00270582	0.0096307	1.20461	0.000782019	0.0192973
cellulose synthase-like B1	AT2G32610	1.31138	0.000400936	0.00493528	1.51737	2.25361e-05	0.00931901
unknown protein	AT2G34655	1.66166	0.000210939	0.00418977	1.24516	0.00274841	0.0260944
Peroxidase superfamily protein	AT2G35380	1.20372	0.00537962	0.0130223	1.04889	0.00112094	0.0208637
Peroxidase superfamily protein	AT2G38390	1.82778	3.0276e-05	0.00273016	1.31753	9.92349e-05	0.0110194
unknown protein	AT2G39370	1.42497	0.000279252	0.00446775	1.33976	0.00258429	0.0256944
polygalacturonase abscission zone A. thaliana	AT2G41850	2.03966	6.93095e-05	0.00336957	1.10002	0.0151127	0.0487961
Pectin lyase-like superfamily protein	AT2G43860	1.76682	0.000263899	0.00440698	1.5793	0.00338317	0.0279482
LOB domain-containing protein 19	AT2G45410	1.48781	0.000987426	0.00669135	1.39894	0.00110298	0.0208223
Hypoxia Responsive ERF2 (HRE2)	AT2G47520	2.57758	0.000271687	0.00444089	1.45672	0.00639654	0.0343678
unknown protein	AT2G47720	1.62619	4.52846e-05	0.00297979	1.61404	0.000955188	0.0198741
Protein kinase superfamily protein	AT3G01490	1.62491	4.93132e-06	0.00225403	1.35371	0.00013938	0.0126783
unknown protein	AT3G01870	1.58679	0.00100875	0.0067556	1.38414	0.000185528	0.0135426
LOB domain-containing protein 41 (LBD41)	AT3G02550	3.52411	0.000305885	0.00459933	4.45083	5.28877e-05	0.00999231
GAST1 protein homolog 5 (GASA5)	AT3G02885	1.6227	0.00860882	0.0161555	2.27539	4.63993e-06	0.00890736
unknown protein	AT3G03020	1.71435	0.000345214	0.00473239	1.18346	0.00633776	0.0342823
Adenine nucleotide alpha hydrolases-like superfamily protein	AT3G03270	1.62564	1.24397e-05	0.00225403	1.96609	0.000658621	0.0186006
Expressed protein	AT3G06435	2.24653	4.65493e-05	0.00297979	2.19096	0.00270458	0.025806
Exostosin family protein	AT3G07620	1.19494	0.00154202	0.00762965	1.29454	0.00603573	0.0337543
HYPOXIA RESPONSE ATTENUATOR1 (HRA1)	AT3G10040	3.10581	0.000485011	0.00527767	3.28516	0.000701117	0.0186526
methyl esterase 17	AT3G10870	2.45906	0.000174787	0.00394132	1.64628	0.000351637	0.0159913
Haloacid dehalogenase-like hydrolase (HAD) superfamily protein	AT3G19595	1.62185	0.00190093	0.00820887	1.46015	0.00115431	0.0208637
RING/U-box superfamily protein	AT3G20395	4.42224	0.000207487	0.00418055	3.10031	0.000804954	0.0195234
glycine-rich protein 5	AT3G20470	1.59283	0.00078698	0.00623924	1.17261	0.00189715	0.0232111
Receptor-like protein kinase-related family protein	AT3G22060	1.78029	0.00213045	0.00865225	1.55407	0.00367602	0.0288267
Ethylene receptor 2 (ETR2)	AT3G23150	1.41935	0.000384297	0.00486039	1.01521	0.00447497	0.0304978
Galactose oxidase/kelch repeat superfamily protein	AT3G27220	1.92628	0.00120717	0.00709568	3.01442	0.000448753	0.017195
transposable element gene	AT3G28160	1.1149	5.1683e-05	0.0030847	1.20568	0.00350668	0.0284544
pseudogene of short-chain dehydrogenase/reductase (SDR) family	AT3G29252	1.15688	0.0140615	0.0211367	1.53036	0.00273543	0.0259969
Terpenoid cyclases/Protein prenyltransferases superfamily protein	AT3G29410	1.22156	0.000744407	0.00607255	1.19825	0.0012422	0.0211571
transposable element gene	AT3G29798	1.19179	3.26629e-05	0.00280741	1.18111	0.0017714	0.0228923
B12D protein	AT3G29970	2.54985	0.00420294	0.0116912	3.03892	0.00163334	0.0224566
sucrose synthase 4	AT3G43190	1.62436	0.0130117	0.0202625	1.88797	0.0127434	0.0454086
fatty acid reductase 4	AT3G44540	1.81178	0.000806243	0.0063089	1.06157	0.00305353	0.0268848
methyl esterase 10	AT3G50440	1.75891	4.62497e-05	0.00297979	1.08239	0.00289648	0.0265586
unknown protein	AT3G56290	1.49893	0.000552803	0.00547393	1.2087	0.00155464	0.0221445
unknown protein	AT3G58310	1.57086	0.0149688	0.0218559	1.38759	0.0067663	0.035142
P-loop containing nucleoside triphosphate hydrolases superfamily protein	AT4G09940	1.5298	0.000192091	0.00405464	1.4216	0.000728497	0.0188043
pfkB-like carbohydrate kinase family protein	AT4G10260	1.79779	0.000322777	0.0046348	1.71662	0.000984977	0.0201335
Wound-responsive family protein	AT4G10265	3.42643	0.000360259	0.00477292	3.6317	8.75046e-05	0.0107946
Wound-responsive family protein	AT4G10270	3.46371	4.59531e-05	0.00297979	4.73284	2.06126e-05	0.00931901
Auxin-Induced in Root cultures 1	AT4G12550	2.18905	0.0031933	0.0103882	2.26671	7.38124e-05	0.0100192
Chlorophyll A-B binding family protein	AT4G14690	1.03612	0.00028548	0.00451317	1.15043	1.16692e-05	0.00931901
Cysteine/Histidine-rich C1 domain family protein	AT4G14980	1.41433	0.000400842	0.00493528	1.89031	0.000477239	0.0174622
Bifunctional inhibitor/lipid-transfer protein/seed storage 2S albumin superfamily protein	AT4G15160	1.74116	3.11582e-05	0.00273016	2.30275	6.63979e-06	0.00890736
unknown protein	AT4G17670	1.61294	0.000337844	0.00469475	1.46331	0.00110248	0.0208223
unknown protein	AT4G19980	1.30552	0.00109091	0.00688305	1.20121	0.00398679	0.0294924
SCR-like 26	AT4G22105	2.00813	8.01133e-05	0.00352346	2.09204	5.75015e-05	0.00999231
NADP-specific glutamate dehydrogenase (HUP40)	AT4G24110	3.31586	8.36933e-05	0.00352346	2.28161	0.00109222	0.0207708
plant intracellular ras group-related LRR 8	AT4G26050	2.66581	0.000829362	0.00636413	1.47019	0.0011273	0.0208637
S-adenosyl-L-methionine-dependent methyltransferases superfamily protein	AT4G26460	1.8285	0.000641884	0.00583466	1.54001	0.0139554	0.0472862
Auxin-responsive GH3 family protein	AT4G27260	1.95251	6.59466e-06	0.00225403	1.10106	0.000463959	0.0172356
Aluminium induced protein with YGL and LRDR motifs (HUP54)	AT4G27450	2.77407	0.000570498	0.00556115	2.85099	0.00181329	0.0229716
low-molecular-weight cysteine-rich 25	AT4G29305	1.51493	0.00327802	0.0104741	1.07104	0.0109943	0.0426829
GDSL-like Lipase/Acylhydrolase superfamily protein	AT4G30140	3.22098	0.000226262	0.00423078	3.21316	2.90293e-05	0.00931901
ABC1-LIKE KINASE 1 (ABC1K1)	AT4G31390	1.76733	0.000579694	0.00560039	1.18598	8.98144e-05	0.0107946
GLUTATHIONE PEROXIDASE 7 (GPX7)	AT4G31870	1.92081	0.000648596	0.00586736	1.88309	0.00161967	0.0224566
hemoglobin/phytoglobin3	AT4G32690	1.15248	6.34434e-05	0.00328984	1.12155	0.000612335	0.0185176
pyruvate decarboxylase (PDC1)	AT4G33070	2.32442	0.000122479	0.00380723	1.94444	0.0108721	0.042588
WOUND-INDUCED POLYPEPTIDE 5 (WIP5)	AT4G33560	3.15864	0.00227356	0.00887234	5.12401	9.58013e-05	0.0109146
F-box family protein	AT4G34550	2.66598	0.00164171	0.0078002	2.4623	0.00539378	0.0324866
Auxin-responsive GH3 family protein	AT4G37390	2.50502	4.59955e-05	0.00297979	1.45253	0.0130241	0.0458075
SAUR-like auxin-responsive protein family	AT4G38825	1.85322	0.00416983	0.0116464	1.27238	0.00045248	0.017195
SAUR-like auxin-responsive protein family	AT4G38850	1.49325	0.000332738	0.00469475	1.03603	0.000125229	0.0123833
cytochrome P450, family 96, subfamily A, polypeptide 9	AT4G39480	1.30421	0.000370022	0.00479916	1.47964	0.00411487	0.0297564
unknown protein	AT4G39675	1.44126	0.00742972	0.0150717	1.69735	0.0146248	0.0482113
hydroxyproline-rich glycoprotein family protein	AT5G09480	1.462	0.00681697	0.014503	1.29686	0.000306558	0.0154311
unknown protein	AT5G10040	2.76349	0.00433853	0.0118412	3.27972	0.0138598	0.0471498
Pectin lyase-like superfamily protein	AT5G14650	2.80053	0.000503205	0.00530056	3.20388	0.000175093	0.0132215
Plant cysteine oxidase 1 (PCO1)	AT5G15120	2.65462	0.000595102	0.00565335	3.6138	2.73184e-05	0.00931901
Aluminium induced protein with YGL and LRDR motifs	AT5G19140	1.30299	1.39811e-07	0.00105355	1.17651	0.00573172	0.0332177
nitrilase 4	AT5G22300	1.88678	0.000385063	0.00486039	1.12742	0.00148882	0.022015
Pollen Ole e 1 allergen and extensin family protein	AT5G22430	3.64112	6.79624e-05	0.00334727	3.11422	0.000207344	0.0137331
Mitochondrial substrate carrier family protein	AT5G26200	1.17956	3.51588e-05	0.00284185	1.4321	0.0156054	0.0494618
Plant cysteine oxidase 2 (PCO2)	AT5G39890	3.24521	0.000116312	0.00380723	4.73335	0.000235765	0.0137331
Putative lipid-transfer protein (DIR1)	AT5G48485	1.10467	0.00643783	0.0141045	1.04939	1.76127e-05	0.00931901
Xanthine/uracil permease family protein	AT5G50300	1.24243	0.000267614	0.00443212	1.23623	0.000678354	0.0186526
unknown protein	AT5G55570	1.75611	0.00352734	0.0108069	1.62507	0.00285	0.026271
cytochrome P450, family 86, subfamily A, polypeptide 1	AT5G58860	1.4695	0.0084506	0.0160241	1.11747	7.60707e-05	0.0100192
pyridoxine biosynthesis 2	AT5G60540	1.08194	9.7126e-06	0.00225403	1.09768	0.000193327	0.0137331
Inositol monophosphatase family protein	AT5G64000	1.36665	0.00324405	0.0104338	1.08214	0.0065585	0.0347759
basic helix-loop-helix (bHLH) DNA-binding superfamily protein	AT5G65320	1.65945	0.00105368	0.00684562	1.75261	2.63446e-05	0.00931901
a) The genes with the following at least 2 categories are listed: 1) log 2 ratio (plants treated with Natolen128 for 24 h /plants treated with Necolen124 for 24 h) ≥1, FDR < 0.05, t-test < 0.05; 2) log 2 ratio (plants treated with ethanol for 24 h followed by 2 h NaCl treatment/plants treated with Necolen124 for 24 h followed by 2 h NaCl treatment) ≥ 1, FDR < 0.05, t-test < 0.05
b) The values represent the log 2 ratio (plants treated with Natolen128 for 24 h/plants treated with Necolen124 for 24 h).
c) The values represent the log 2 ratio (plants treated with Natolen128 for 24 h followed by 2 h NaCl treatment/plants treated with Necolen124 for 24 h).
